# Supplementary material for: Cardiorenal syndrome in incident peritoneal dialysis patients: What is its effect on patients’ outcomes?
Source: PLoS One. 2019 Jun 7;14(6):e0218082. doi: 10.1371/journal.pone.0218082 (PMC6555513; doi:10.1371/journal.pone.0218082)
Supplement: S1 File — (XLSX) [file pone.0218082.s001.xlsx]

## Sheet: CRS_minimal data
Number	Outcomes	causdeth	Age	Duration	death	CVD_death	deathCauses	heart_faiur	DM	CHD	OMI	CI	CH	Scr	Urea	ALB	HGB	Ca	P	SBP	DBP	Primay_disease	Gender	CKD_EPI	Height_begin	BMI
104	D	21	72.3669	0.142368	1	1	1	0	0	0	0	0	0	622	14.9	34	75	2.35	1.07	140	80	4	1	7.05819	178	22.0932
105	D	103	56.4709	0.142368	1	0	10	0	1	0	0	0	1	413	19.9	33	82	2.13	2.12	150	80	1	2	9.75853	151	29.8233
106	D	12	85.4456	0.199863	1	1	1	1	1	1	1	0	0	535	21.7	42	111	1.86	1.49	160	75	1	2	5.82229	155	26.0146
136	T		32.3778	0.0793977	0	0		0	0	0	0	0	0	1170	37.5	40	85	1.41	2.2	140	100	4	1	4.35457	170	22.4913
137	T		35.0801	0.1013	0	0		1	0	0	0	0	0	1505	41.9	32	55	1.6	2.28	160	90	4	1	3.15135	182	25.2083
151	D	21	50.6585	0.0766598	1	1	1	0	0	0	0	0	0	764	37.2	37	52	2.28	2.44	170	100	6	2	4.83215	155	24.1415
112	T		36.2546	0.399726	0	0		0	0	0	0	0	0	1032	30.2	39	98	2.23	1.77	140	90	2	1	4.93193	170	23.1834
116	D	25	14.4504	0.457221	1	1	1	0	0	0	0	0	0	644	32.3	31.9	64	1.86	2.77	110	60	6	1	10.1656	155	12.9032
177	T		40.0137	0.0136893	0	0		0	0	0	0	0	0	684	19.4	35	102	1.95	1.68	90	70	4	1	7.89777	170	21.4533
194	D	103	73.8836	0.112252	1	0	10	0	0	0	0	1	0	498	15.6	31	93	1.9	1.47	140	90	4	1	9.1371	172	20.9573
192	D	91	43.4333	0.194387	1	0	6	1	1	0	0	0	0	430	26.8	20	63	1.65	1.32	145	95	4	2	10.1854	155	19.563
204	D	12	73.1389	0.0629706	1	1	1	1	1	0	0	1	0	548	17.7	28	101	1.92	1.48	150	90	1	2	6.16641	150
124	D	46	42.5599	0.654346	1	0	2	0	1	0	0	0	0	625	16.8	29	89	1.52	1.51	220	110	1	1	8.65168	170	28.7197
178	T		52.8268	0.314853	0	0		0	0	0	0	0	0	481	16.6	36	74	2.07	1.56	150	80	6	1	11.048	162	24.7676
176	R		75.1047	0.386037	0	0		1	0	0	0	0	0	654	19.6	28	102	1.79	2.09	180	100	5	2	4.9112	161	23.3401
170	D	12	40.7392	0.427105	1	1	1	0	0	0	0	0	0	924	27.3	36	82	2.15	1.99	180	120	4	1	5.46231	165	22.7732
188	T		29.2348	0.361396	0	0		0	0	0	0	0	0	2506	85.4	34	58	1.4	3.49	130	80	4	1	1.77257	170	24.5675
197	D	103	77.6646	0.40794	1	0	10	0	0	0	0	0	0	971	42.4	29	78	2.02	1.88	180	80	8	1	3.96895	176	22.5981
171	T		37.6016	1.4538	0	0		0	0	0	0	0	0	806	23.9	42	78	1.14	2	110	70	1	2	4.96449	150	28.8889
218	T		21.525	0.19165	0	0		0	0	0	0	0	0	2340	41.3	25	105	1.88	1.91	150	100	4	1	2.03287	171	19.4932
189	D	101	76.668	0.4846	1	0	3	0	0	0	0	0	1	986	31.8	31	122	1.79	3.03	200	110	2	2	2.95702	158
196	D	102	66.2587	0.451745	1	0	8	1	1	0	0	1	0	689	23.9	31	105	1.96	1.74	170	80	4	2	4.90683	163
143	R		56.3504	0.889802	0	0		0	1	0	0	0	1	691	41	35	79	2.12	2.07	150	80	1	2	5.24212	160
200	D	102	63.9288	0.528405	1	0	8	1	1	0	0	0	0	449	22.6	26	78	2.01	1.52	200	90	1	2	8.37047	164	23.2377
225	D	52	79.2498	0.342231	1	0	4	0	1	1	0	1	0	411	25.3	31	78	1.99	1.87	130	60	1	2	8.36451	155
275	D	51	78.9979	0.0766598	1	0	4	0	0	0	0	0	0	531	42	28	79	2.41	1.42	140	80	3	2	6.14758
163	D	51	60.3176	0.892539	1	0	4	0	0	0	0	0	0	936	28.2	32	84	1.7	2.74	140	80	5	1	4.68676	170	23.1834
217	D	61	81.065	0.462697	1	0	7	0	1	1	1	0	0	600	20.1	34	104	2.06	1.95	145	70	2	1	6.9353	170	17.6471
316	D	102	61.8617	0	1	0	8	1	1	1	0	0	0	626	31.8	34	66	1.91	1.34	120	70	1	1	7.54008	170	25.2595
304	D	16	69.9083	0.0821355	1	1	1	0	1	0	0	0	0	1600	64.9	32	114	1.91	3.43	160	60	4	1	2.29142	162	27.8159
326	D	102	80.2984	0.0164271	1	0	8	0	0	0	0	0	0	1332	50	37	68	1.25	1.88	170	70	4	2	2.00378	160
321	T		29.462	0.0438056	0	0		0	0	0	0	0	0	1024	37.8	37	73	1.97	2.26	130	80	4	1	5.22186	167	20.4382
290	D	13	84.6434	0.391513	1	1	1	0	1	1	0	0	0	785	42	31	101	1.28	1.54	105	60	1	2	3.68318	155	22.8928
371	D	105	69.5907	0.761123	1	0	10	0	1	0	0	1	0	468	21.5	26	85	1.93	1.56	144	71	1	2	7.65096	155	25.8065
324	D	91	56.5394	0.25462	1	0	6	4	1	0	0	0	0	352	19.3	30	80	1.97	1.29	160	90	1	2	11.8328	156	27.3258
350	H		57.7878	0.17796	0	0		0	1	0	0	0	0	1123	30.1	30	98	1.91	2.98	200	100	1	2	2.88497	156	25.0657
384	H		83.9014	0.019165	0	0		1	0	1	1	0	0	535	36.9	32	48	2.33	1.81	130	60	4	1	7.80939
216	D	102	76.2683	1.08693	1	0	8	0	0	0	0	1	0	693	18.9		86	2.35	1.98	145	80	2	1	6.02611	168	23.7387
389	H		40.4819	0.054757	0	0		0	0	0	0	0	0	1165	27.6	28	69	1.8	3.18	160	110	5	2	3.11644	160	20.5078
364	T		41.6646	0.186174	0	0		1	0	0	0	0	0	1592	46.4	34	55	2.05	2.73	150	100	4	2	2.1188	155	24.7659
358	D	52	74.1793	0.251882	1	0	4	0	1	0	0	0	0	560	25	30	89	1.97	1.79	205	95	1	2	5.96327	157	31.6443
346	D	87	69.5797	0.303901	1	0	5	0	0	0	0	0	0	468	12.7	22	93	1.36	1.21	120	80	4	2	7.65154	160	21.4844
119	D	60	84.8296	1.9165	1	0	7	1	0	1	0	0	0	617	24.6	40	58	2.12	1.17	130	70	8	2	4.92151	148	28.3053
114	D	102	56.3559	1.9603	1	0	8	0	1	0	0	0	0	630	24.2	38	76	1.8	1.85	160	80	1	2	5.8616
361	T		47.9535	0.306639	0	0		0	0	0	0	0	0	1106	38.9	34	96	2.13	2.01	150	90	4	1	4.17797	170	25.6055
406	H		19.1376	0.073922	0	0		0	0	0	0	0	0	980	29	31	78	2.08	2.58	170	110	4	2	4.46242	153	20.2913
141	D	102	70.2478	1.72485	1	0	8	0	1	0	0	1	0	758	21.5	27	103	2.02	1.76	160	100	1	1	5.64067	173	27.3982
351	D	21	44.1451	0.421629	1	1	1	0	1	0	0	0	0	825	25.9	30	73	1.86	2.47	180	110	1	2	4.60976	165	33.6088
376	H		65.1034	0.276523	0	0		0	1	0	0	0	0	575	29.1	43	104	2.15	1.72	160	90	3	2	6.15594	150	34.6667
377	H		34.5133	0.279261	0	0		1	1	0	0	0	0	186	13.6	26	87	2.1	1.37	180	90	1	1	39.6302	172	32.45
157	D	11	58.5599	1.72485	1	1	1	0	0	0	0	0	0	684	19.5	40	89	1.99	1.27	100	80	8	1	6.93305	168	20.727
167	D	11	67.8549	1.68652	1	1	1	0	0	1	1	0	0	703	23.1	37	59	1.88	1.31	120	65	5	1	6.28321	160	25.3906
254	D	102	72.0876	1.06229	1	0	8	2	1	1	0	1	0	502	43.9	35	121	1.99	2.18	130	70	1	2	6.90676	160	27.3437
320	R		65.024	0.643395	0	0		0	0	0	0	1	0	1276	33.6	34	127	1.79	2.11	180	90	5	1	3.11755	165	24.6097
226	D	12	57.9302	1.28405	1	1	1	1	1	0	0	0	0	601	25.4	34	67	1.96	1.39	160	75	1	1	8.14272	165	25.7117
235	D	12	71.8549	1.27036	1	1	1	4	0	1	0	0	0	290	17.2	38	81	1.83	1.81	145	70	1	2	13.4306	160	30.8594
403	D	44	89.8344	0.197125	1	0	2	2	1	1	0	0	0	559	58.6	30	41	1.7	1.32	180	60	2	1	7.10356
436	D	60	68.0055	0	1	0	7	0	0	0	0	0	0	611	26	37	90	2.26	1.7	150	80	4	2	5.60474	164	22.1222
208	D	105	74.6256	1.49213	1	0	10	0	1	0	0	0	0	625	33.9	40	81	3.01	2.17	150	75	5	2	5.20552	157	20.2848
443	H		92.3012	0.00273785	0	0		1	0	0	0	0	0	1129	36.1	34	66	2.08	2.69	150	65	8	1	2.98445	160
298	D	103	88.4983	0.884326	1	0	10	0	0	0	0	0	0	684	17.1	32	107	1.92	1.78	150	100	2	2	4.23426	168
405	T		36.961	0.309377	0	0		0	0	0	0	0	0	1265	41.7	33	94	1.83	3.09	180	100	4	1	3.83683	175	20.5714
440	H		63.4497	0.0383299	0	0		1	1	0	0	0	0	394	29.8	27	103	1.89	1.97	130	80	4	2	9.83609	156	25.4767
295	D	60	92.1123	0.95551	1	0	7	4	0	1	0	0	0	344	12.5	30	67	2.13	1.16	140	70	2	2	9.47624	158
427	H		56.3395	0.246407	0	0		0	1	0	0	0	0	429	17.6	33	91	2.05		120	80	1	2	9.32885	168	17.7154
227	D	51	71.0828	1.4538	1	0	4	4	1	0	0	1	0	435	30.9	42	117	2.01	1.74	190	100	2	1	10.9741	175	27.7551
296	L		56.6598	1.0705	0	0		0	1	0	0	0	0	873	32.6	38	68	1.94	2.83	130	80	1	2	3.94281	158	20.4294
473	D	12	58.5845	0.0602327	1	1	1	2	1	1	1	0	0	740	27.2	31	68	1.97	1.69	130	80	1	2	4.75028	155	31.8418
221	D	51	87.2635	1.69747	1	0	4	0	0	0	0	0	0	475	29.1	39	53	2.32	2.01	150	80	1	2	6.63751
485	D	94	53.7276	0.0492813	1	0	6	0	1	0	0	1	0	1231	31.3	38	64	1.79	2.16	150	80	1	1	3.52474	176	23.8895
207	D	22	67.0938	1.85626	1	1	1	1	0	0	0	1	0	822	22.4	31	70	1.85	2.11	200	70	1	2	3.94076	158	24.0346
318	D	13	68.9747	1.06229	1	1	1	0	1	0	0	0	0	724	33.9	39	123	1.82	2.27	160	90	1	1	6.01604	170	24.9135
308	H		68.9884	1.15264	0	0		0	0	1	0	0	0	925	24	42	91	1.48	2.17	140	80	5	2	3.37144	156	17.8748
429	D	91	87.3374	0.536619	1	0	6	1	1	0	0	0	0	566	31	35	53	1.92	1.97	220	60	6	2	5.36719	154
373	D	12	61.2868	0.87885	1	1	1	0	1	1	0	0	0	476	24.3	34	89	1.98	1.37	160	80	1	2	7.94601	158	28.441
311	L		30.6146	1.22108	0	0		0	0	0	0	0	0	1054	33.6	36	84	1.87	2.94	160	100	4	1	5.00204	171	20.1771
491	D	21	91.4333	0.156057	1	1	1	1	0	0	0	0	0	611	33.5	28	60	1.84	1.3	135	60	2	2	4.75426	165
394	D	12	56.011	0.843258	1	1	1	1	1	0	0	0	0	493	23.2	24	91	1.88	2.04	70	100	1	1	10.4865	175	23.6735
117	D	51	73.9302	2.67214	1	0	4	0	1	0	0	0	0	608	25.8	34	76	1.98	1.5	190	100	1	2	5.40835	154	21.5045
330	T		62.5133	1.16085	0	0		0	1	0	0	1	0	630	23.8	40	92	2.22	1.81	130	70	1	1	7.44807	175	25.4694
348	D	12	70.6366	1.12799	1	1	1	0	1	0	0	0	0	558	35.3	30	54	1.87	1.5111	160	80	1	1	8.14674	173	19.0451
477	T		28.1205	0.317591	0	0		0	0	0	0	0	0	716	19.4	38	67	2.34	1.74	150	100	4	2	6.12306	170	22.4913
483	H		74.5955	0.303901	0	0		0	1	1	1	0	0	423	34.8	44	89	2	1.43	130	75	2	2	8.34697	153	24.7768
113	T		50.7379	2.81725	0	0		0	0	0	0	0	0	828	32.9	40	95	2.44	2.04	170	100	4	2	4.38187	163	26.7229
352	D	12	78.6119	1.20739	1	1	1	0	0	1	0	1	0	650	29	30	81	1.69	2.18	180	75	4	2	4.82735	156	23.2166
294	D	91	50.8528	1.53867	1	0	6	1	1	0	0	0	0	827	26.8	25	95	2.02	1.97	160	100	1	1	5.81776	170	25.9516
382	T		21.9986	1.05955	0	0		0	0	0	0	0	0	2146	42.3	39	51	2.09	3	150	90	4	1	2.24961	175	19.7551
519	H		71.6441	0.183436	0	0		1	0	1	1	0	0	390	23.8	33	85	2.18	0.96	130	70	4	1	12.4737	176
437	D	52	69.6646	0.736482	1	0	4	1	0	0	0	0	1	645	24.1	36	93	1.58	1.96	160	90	4	1	6.88449	172	25.3515
404	D	102	72.961	1.00205	1	0	8	0	0	0	0	0	0	897	27.8	32	61	2	2.1	210	120	2	2	3.40279	154	23.1911
537	T		57.2211	0.15332	0	0		0	0	0	0	0	0	861	29.2	42	78	2.12	1.57	130	80	4	2	3.99356	163	20.3244
255	R		58.0999	1.87269	0	0		1	1	1	0	1	0	322	12.4	36	93	1.84	1.49	150	80	1	2	13.0347	157	26.1674
430	T		25.4483	0.876112	0	0		0	0	0	0	0	0	920	31.6	47	106	2.43	1.53	135	80	4	2	4.60777	163	18.4425
541	D	52	73.9466	0.172485	1	0	4	0	0	0	0	0	0	648	29.4	37	72	1.88	1.86	160	70	2	1	6.64312	172
203	H		43.0746	2.31075	0	0		0	0	0	0	0	0	1025	31.4	32	76	2.38	2.65	185	100	4	1	4.74006	170	32.1799
540	H		57.1828	0.268309	0	0		0	0	0	0	0	0	1022	55.5	39	88	1.56	2.99	110	70	3	1	4.30807	173	24.8922
134	D	12	74.4203	2.89665	1	1	1	1	1	1	0	1	0	461	17.2	33	69	1.92	1.74	160	80	1	2	7.53173	160
140	D	13	72.9117	2.86927	1	1	1	1	1	1	0	0	0	689	11.7	32	78	2.41	1.13	140	60	4	2	4.68279	165	26.8136
393	H		56.6324	1.22656	0	0		0	0	0	0	0	0	695	42.5	37	54	1.89	2.74	160	90	4	1	6.89331	171	24.623
559	H		79.655	0.0520192	0	0		1	0	0	0	1	0	688	39	34	78	1.74	2.15	160	90	6	1	5.93618	171	25.4779
248	D	51	43.2471	2.09172	1	0	4	1	0	0	0	0	1	1682	50	32	62	1.6	1.46	135	85	3	1	2.60135	175	20.898
219	D	51	76.8706	2.31348	1	0	4	0	0	0	0	0	0	1019	42.8	36	90	2.08	1.48	95	50	5	2	2.8376	159	16.2177
571	L		65.0787	0.0355921	0	0		0	1	0	0	1	0	488	29	33	93	2.13	1.99	170	90	1	2	7.50772	156	26.5039
558	D	102	85.5469	0.117728	1	0	8	4	0	0	0	0	0	895	27.5	39	98	2.25	1.77	130	80	2	1	4.14403	170
418	D	61	79.5811	1.2512	1	0	7	1	0	0	0	0	0	916	40.2	38	67	1.61	2.57	130	70	4	2	3.16689	160	18.3594
332	D	13	70.6283	1.67556	1	1	1	4	0	1	0	0	0	516	26.4	43	93	2.33	1.73	120	80	4	2	6.74969	145	17.8359
287	D	46	48.3203	2.02053	1	0	2	0	0	0	0	0	0	909	47.6	37	92	1.72	1.73	140	100	4	1	5.28253	150	20
280	H		35.7098	2.09993	0	0		1	0	0	0	0	0	1052	34.6	41.3	78	2.15		170	110	4	2	3.64576	165	23.1405
312	D	46	27.0418	1.89185	1	0	2	1	0	0	0	0	0	1100	20.1	32	69	1.89	2.28	150	100	4	1	4.87099	179	20.7547
492	D	21	72.1944	0.80219	1	1	1	1	0	1	1	0	0	644	23.9	37	84	2	2.29	120	60	5	2	5.10689	150	17.3333
122	D	51	73.5962	3.26078	1	0	4	0	0	0	0	0	0	905	31.8		115	1.19	1.33	120	60	2	2	3.35147	156	14.5874
561	H		64.0903	0.339493	0	0		0	1	0	0	1	0	561	29.7	37	90	1.62	1.83	140	90	1	1	8.47499	168	23.7387
331	T		40.8241	1.85626	0	0		0	0	0	0	0	0	819	33.1	43	67	2.27	1.9	160	100	4	1	6.31618	167	26.5338
277	D	22	67.7207	2.25325	1	1	1	2	1	0	0	0	0	340	28.7	36	76	1.93	1.7	160	90	1	2	11.4075	155
400	D	91	49.5715	1.68925	1	0	6	0	1	0	0	0	0	449	21.7	21	84	1.67	2.21	170	90	1	1	12.2847	176	31.9602
238	H		61.1362	2.66119	0	0		4	1	0	0	0	0	585	47	40	85	1.83	3.2	120	80	1	2	6.19932	155	23.1009
335	D	51	72.5257	1.99863	1	0	4	1	1	1	1	0	0	661	29.9	37	101	1.95	2.36	150	90	4	1	6.55055	180	30.5556
478	H		58.5435	1.13895	0	0		0	1	0	0	0	0	805	37.2	39	76	2.05	2.37	165	90	1	1	5.69443	168	24.8016
505	D	51	57.2402	0.919918	1	0	4	0	0	0	0	0	0	740	21.2	48	106	2.31	2.09	155	90	5	2	4.79535	158	21.0303
397	D	22	71.7892	1.74127	1	1	1	0	1	1	0	1	0	2547	10.1	17	100	1.88	1.09	140	70	1	2	0.971509	160	25.1953
503	D	102	73.6701	1.00479	1	0	8	0	0	0	0	0	0	698	32.8	33	68	1.93	1.24	130	73	2	2	4.58539	158
223	D	11	66.9021	2.79535	1	1	1	2	1	0	0	1	0	431	18.1		97	2.08	1.28	140	60	1	2	8.61315	150	23.1111
515	L		71.1951	0.999316	0	0		2	0	0	0	1	0	449	36	31	75	1.96	1.28	160	90	2	2	7.95394	158	18.026
109	D	82	77.8426	3.72895	1	0	5	1	0	1	0	0	0	709	31.2	31	77	1.85	1.33	180	70	2	1	5.79762	155	24.974
288	D	13	60.4216	2.41752	1	1	1	1	0	0	0	0	0	810	34.2	42	99	1.81	2.19	190	100	2	1	5.57788	175	27.4286
546	D	21	51.5072	0.887064	1	1	1	1	1	0	0	0	0	1147	30.5	34	67	2.04	2.88	130	80	1	1	3.89952	172	18.5911
289	D	51	75.9398	2.423	1	0	4	2	0	1	1	0	0	326	45.3	43	73	2.16	1.51	105	70	2	1	15.0316	161	21.2183
545	H		38.3737	0.903491	0	0		0	0	0	0	0	0	1860	48.6	42	70	1.72	3.07	180	120	4	2	1.79654	150	27.5556
555	D	11	73.0322	0.720055	1	1	1	0	0	0	0	0	0	421	34.1	37	66	2.15	1.14	130	60	6	1	11.2616	155	14.1519
328	D	102	62.7269	2.19302	1	0	8	0	1	0	0	0	0	464	25.9	36	73	1.98	1.72	160	90	1	2	8.11264	165	27.9155
494	D	102	32.1697	1.17728	1	0	8	1	0	0	0	0	0	1741	41.9	33	63	2.01	3.08	140	80	4	1	2.69707	172	26.3656
504	D	82	77.1225	1.11431	1	0	5	0	0	1	0	0	0	835	32.7	30	48	1.79	1.07	100	60	5	1	4.78144	165	23.8751
611	H		53.0897	0.281999	0	0		0	0	0	0	0	1	1587	35.6	34	57	1.77	2.73	130	90	4	1	2.60434	180	22.2222
653	H		39.6906	0.0136893	0	0		0	0	0	0	0	0	1023	35.4	38	95	1.73	2.47	159	90	4	1	4.86556	175	24.1633
531	D	101	82.8172	1.08419	1	0	3	1	0	0	0	0	0	301	15.7	29	73	2.01	1.01	160	80	6	1	15.7731	157
408	D	13	80.4572	1.89459	1	1	1	0	1	1	0	1	0	743	41.9	35	84	2.22	2.47	140	75	2	1	5.37872
623	D	91	57.9849	0.279261	1	0	6	0	1	0	0	1	0	905	27.8	37	104	1.96	1.59	180	100	1	1	4.96219	177	23.6203
385	D	51	71.3895	2.0178	1	0	4	1	1	0	0	0	0	612	27.2	30	57	1.85	2.35	190	80	1	2	5.46227	158	23.2335
486	D	60	58.6229	1.40178	1	0	7	1	1	0	0	0	1	602	40.5	40	54	2.07	2.39	130	70	4	2	6.09496	155
669	D	101	88.0055	0.0164271	1	0	3	1	1	0	0	0	0	638	38.8	28	111	2.15	1.7	130	60	1	1	6.13265	174
646	H		69.1691	0.142368	0	0		0	0	0	0	0	0	375	15.1	38	83	2.28	1.25	110	70	5	2	10.0306	149	21.6206
155	D	11	62.4339	3.61944	1	1	1	1	1	0	0	0	0	658	22.9	35	83	1.82	1.7	130	70	1	2	5.32895	156	23.0112
258	D	21	60.512	2.87748	1	1	1	0	0	0	0	0	0	1244	54.4	46	96	1.87	1.6	140	80	4	1	3.31829	163	23.1473
365	H		57.7194	2.2423	0	0		0	0	0	0	0	1	618	26	40	60	1.67	1.64	180	110	4	2	5.9423	156	25.0657
475	H		51.4305	1.5332	0	0		0	0	0	0	0	0	587	14.6	29	85	1.91	0.79	140	85	4	1	8.76948	172
629	D	22	75.0801	0.339493	1	1	1	2	0	0	0	0	0	614	40.3	42	110	2.53	2.27	130	60	4	2	5.30152
251	H		51.9452	2.95414	0	0		0	0	0	0	0	0	642	18.7	43	102	2.16	1.69	135	80	5	2	5.90969	155	25.8065
490	H		61.024	1.5332	0	0		1	0	0	0	0	0	834	35.3	38	89	2	2.35	145	80	4	1	5.36167	180	24.537
608	D	102	72.5503	0.643395	1	0	8	0	1	0	0	0	0	351	31.2	26	112	2.45	2.92	150	80	4	1	14.0783	168	18.2469
236	H		48.219	3.1896	0	0		2	0	0	0	0	0	1366	36.4	33	55	1.94	1.84	200	100	4	1	3.23069	172	23.8304
340	D	87	69.3771	2.53525	1	0	5	0	0	0	0	0	0	602	17.4	38	85	1.75	1.49	140	70	2	2	5.65148	153	21.3593
676	D	102	78.1383	0.15332	1	0	8	1	1	0	0	0	0	330	15.6	29	88	2	1.24	160	80	4	2	10.9922	166	21.4109
630	D	101	74.9049	0.498289	1	0	3	1	0	0	0	0	0	638	22	25	99	1.85	1.27	176	83	1	2	5.0676	166
687	L		73.807	0.0301164	0	0		4	0	0	0	0	0	401	11.6		99	2.02	1.29	159	90	2	1	11.8793
387	D	52	75.4935	2.37098	1	0	4	4	0	1	0	0	0	399	27.7	40	93	2.09	1.59	150	60	2	2	8.90141	155	23.7253
424	D	22	83.3155	2.16564	1	1	1	1	1	0	0	0	0	484	30.8	38	84	1.95	2.55	140	60	8	2	6.67104	150	26.2222
451	D	51	53.4976	1.97125	1	0	4	0	1	0	0	0	0	541	17.7	28	108	1.92	1.41	140	100	1	2	7.18958	160	25.3906
337	D	101	60.6598	2.72142	1	0	3	2	0	1	0	0	0	1373	35.5	39	49	2.12	2.58	180	110	2	2	2.21741	158	24.2349
681	H		60.0767	0.246407	0	0		0	0	0	0	0	0	712	24.2	36	89	1.53	2.43	155	90	4	1	6.53479	173	20.8828
166	D	11	61.755	3.9781	1	1	1	0	1	0	0	0	0	407	23.3	30	93	1.93	1.25	140	80	1	1	12.6987	167	21.5139
567	T		39.8029	1.27036	0	0		1	0	0	0	0	0	1141	48.9	36	52	2.03	2.19	140	80	4	1	4.26061	160	24.8047
156	D	11	68.5667	4.05202	1	1	1	4	1	0	0	0	0	285	9.3	33	72	2.06	1.27	130	70	1	2	14.0365
468	H		69.5113	1.96851	0	0		0	0	0	0	0	0	670	24.2	33	68	1.95	1.72	150	70	4	2	4.9609	158	23.634
229	H		70.8775	3.49624	0	0		4	0	0	0	0	0	361	14.3	36	88	1.9	1.56	170	70	1	2	10.3775	154	21.5045
172	D	60	72.4873	3.96715	1	0	7	0	0	1	0	0	0	543	28.3	37	86	2.3	1.28	140	60	2	2	6.26373	152	26.8352
514	D	22	83.7837	1.78782	1	1	1	0	0	1	0	0	0	1059	23.2	38	91	2.17	2	130	70	6	2	2.58015	153	20.5049
267	D	102	69.347	3.37303	1	0	8	4	0	0	0	0	0	898	34.1	39	65	2.26	2.59	158	80	2	2	3.48558	160	30.0781
224	D	12	66.245	3.64134	1	1	1	1	0	1	0	0	0	875	21.4	39	98	2.07	1.87	130	80	5	2	3.67589	154	22.3478
292	D	12	85.0979	3.18138	1	1	1	2	0	0	0	0	0	763	25.1	33	90	2.07	2.65	150	70	2	1	5.04167	165	21.3039
597	D	103	62.5982	1.16085	1	0	10	1	1	0	0	0	0	869	33	39	69	2.04	0.82	180	110	6	2	3.80277	161	21.2183
713	D	60	80.7885	0.0164271	1	0	7	0	0	0	0	0	0	655	18.4	31	110	2.37	0.7	130	70	2	2	4.71027	157	18.2563
242	D	22	79.0801	3.54004	1	1	1	0	0	0	0	0	0	670	25.2	26	109	1.73	1.38	110	70	4	1	6.15433	165	22.4059
279	D	103	53.9411	3.29363	1	0	10	1	0	0	0	0	0	560	27.8	30	64	1.46	1.2	100	60	4	1	9.12092	175	21.8776
620	L		49.2266	0.999316	0	0		0	0	0	0	0	0	1288	49.2	43	65	2.66	2.27	180	110	4	1	3.44424	175	25.7959
633	H		71.8275	0.881588	0	0		0	1	0	0	1	0	712	36.2	42	76	2.3	2.1	140	80	2	1	6.01704	173	21.3839
704	D	101	82.6201	0.238193	1	0	3	1	0	1	0	0	0	312	15.3	36	100	2.25	1.29	130	70	2	2	11.3988
185	H		63.9945	4.07392	0	0		0	1	0	0	0	0	554	17.9	39	138	2.01	1.66	120	70	5	2	6.48951	155	22.4766
636	H		62.037	0.876112	0	0		0	0	0	0	0	0	838	28.1	48	100	2.13	1.82	160	80	5	1	5.29295	163	28.2284
433	D	52	29.0951	2.47502	1	0	4	0	0	0	0	0	0	1299	38.8	42	95	1.41	3.06	140	80	4	1	3.92684	165	25.7117
174	D	22	47.6359	4.16153	1	1	1	1	1	0	0	0	0	778	20	33	86	1.85	2.02	160	100	1	1	6.40678	172	30.0838
650	H		72.2437	2.25051	0	0		0	0	1	0	0	0	730	31.9	29	66	1.59	1.6	165	70	2	1	5.82109	174	20.4783
673	L		47.0144	0.678987	0	0		0	0	0	0	0	0	1512	56.4	43	64	1.51	3.54	145	95	6	1	2.88172	168	21.2585
272	D	60	32.9199	3.4935	1	0	7	0	0	0	0	0	0	1284	46.6	41	66	1.86	3.3	180	110	4	1	3.8768	175	18.9388
103	D	87	64.9938	4.71458	1	0	5	0	0	0	0	1	0	1121	32.5	37	59	1.05	2.39	160	100	5	1	3.64675	166	17.0562
576	T		23.3676	1.50582	0	0		0	0	0	0	0	0	766	32.7	34	91	2.16	1.83	150	100	4	1	7.74173	178	17.9902
239	D	22	78.1602	3.74812	1	1	1	1	1	1	0	0	0	464	25.6	26	85	1.58	0.97	140	70	2	2	7.27913	155
399	D	101	76.0027	2.79261	1	0	3	1	0	0	0	0	0	317	10.4	36	77	2.25	0.63	180	60	4	2	11.7139	154	19.8178
391	D	21	42.9815	0.673511	1	1	1	2	0	0	0	0	0	495	15	31	89	1.84	1.13	130	80	4	2	8.61873	157	19.8791
715	H		36.3203	0.180698	0	0		1	0	0	0	0	0	1677	25.8	26.1	70	1.95	2.62	130	105	4	2	2.06577	164	22.3081
566	D	87	51.937	1.62628	1	0	5	1	1	0	0	0	1	716	24.8	30	56	1.84	1.83	160	100	1	1	6.87262	177	22.3435
700	D	13	63.0418	0.40794	1	1	1	0	0	0	0	1	0	650	17.2	35	92	2.75	2.46	110	65	2	1	7.14533	170	24.0484
336	D	46	55.0116	3.13758	1	0	2	0	1	0	0	0	0	741	24.8	41	72	2.18	2.72	180	80	1	2	4.86306	165	23.1405
444	T		37.5469	2.51882	0	0		1	0	0	0	0	0	1096	36.2	44	36	1.63	3	150	100	4	2	3.42507	159	19.3821
366	H		55.6742	3.01711	0	0		1	1	0	0	1	0	835	22.8	36	84	1.94	1.95	165	90	2	2	4.18967	168	30.1162
554	T		25.3744	1.74675	0	0		0	0	0	0	0	0	1907	50	35	71	2.1	3.16	145	85	4	2	1.90982	165	17.2635
644	D	31	58.6229	1.02122	1	1	1	0	1	0	0	0	0	362	27.1	31	97	1.95	1.89	155	70	1	2	11.2726	168	35.7851
249	D	31	58.1355	3.75359	1	1	1	1	1	0	0	0	0	718	34.4	25	88	1.84	2.49	175	70	1	2	4.94237	158	27.2392
265	R		72.2656	3.71526	0	0		0	0	0	0	0	0	468	19.1	42	75	2.2	1.69	175	80	8	2	7.50854	156	20.9566
374	O		74.4559	3.04449	0	0		0	1	0	0	1	0	848	35.1	30	73	1.97	1.41	180	90	1	2	3.60388	158	23.2335
688	D	102	84.2683	0.681725	1	0	8	4	1	1	0	0	0	273	25.8	38	97	2.2	1.75	90	64	5	2	13.2417	164
682	H		47.2526	0.70089	0	0		1	0	0	0	0	0	700	39	28	62	1.98	2.53	160	90	8	2	5.50133	165	27.5482
138	O		33.0157	4.65435	0	0		1	0	0	0	0	0	1572	44.9	39	58	1.9	2.43	170	100	4	2	2.28619	155
186	H		69.2183	4.33676	0	0		0	0	1	0	0	0	879	32.2	37	53	2.03	2.12	130	70	5	2	3.58011	155	16.6493
102	D	22	75.3539	4.93908	1	1	1	1	1	1	0	0	0	762	24	28	87	1.46	1.86	150	80	1	2	4.07547	156	29.5858
619	H		23.6249	1.32512	0	0		0	0	0	0	0	0	1579	41.5	41	62	2.04	3.74	140	90	4	2	2.42901	154	19.8178
342	D	51	72.4353	3.25257	1	0	4	0	0	1	1	0	0	794	26.9	42	108	2.07	2.13	140	90	3	1	5.25163	172	17.239
293	D	101	53.5469	3.57837	1	0	3	1	0	0	0	0	0	614	29.9	39	85	1.86	2.11	220	100	2	2	6.16727	153	19.2234
695	D	91	90.7077	0.626968	1	0	6	0	0	0	0	0	0	651	21.4	34	72	1.97	1.5	120	80	2	2	4.42589	153	17.5146
751	H		79.5291	0.0328542	0	0		1	0	0	0	0	0	574	19.2	34.1	102	2.14	1.74	160	80	2	2	5.57441	150	22.6667
493	D	102	79.666	2.40383	1	0	8	0	0	0	0	0	0	1439	48	38	52	1.01	2.74	130	70	4	2	1.8332	156	19.7239
190	D	102	74.9049	4.45175	1	0	8	0	0	0	0	0	0	421	17	43	84	2.02	1.44	220	80	4	2	8.37671	151	21.9289
735	H		61.2841	0.246407	0	0		0	1	0	0	1	0	848	34.6	29.2	102	2.18	0.98	140	90	1	1	5.24525	172	18.0841
266	H		22.6174	3.8768	0	0		1	0	0	0	0	0	2229	50	28	61	1.42	3	160	80	4	1	2.13941	164	27.5134
667	D	91	60.6543	1.11704	1	0	6	1	1	0	0	0	0	435	24.2	37	117	2.13	1.45	160	60	1	2	8.89963	160	19.5312
372	D	21	45.2594	3.25804	1	1	1	1	1	0	0	0	0	668	28.7	27	58	1.86	1.95	190	100	1	1	7.83302	165	25.7117
357	D	101	71.822	3.35113	1	0	3	0	1	0	0	1	0	807	39.6	37	88	2.07	2.53	205	90	1	1	5.17175	170	20.4152
123	H		56.1615	4.94182	0	0		0	1	0	0	0	0	557	16.7	44	106	2.1	1.16	155	90	1	1	9.03827	168	24.8016
145	H		54.6174	4.87885	0	0		0	0	0	0	0	0	873	43.7	30	81	1.35	1.24	150	100	3	2	3.99978	154	19.8178
370	D	87	68.1752	3.37029	1	0	5	0	1	0	0	0	0	694	23.8	31	50	2.08	1.61	160	80	1	2	4.79908	158	30.4438
419	D	102	85.2649	3.12115	1	0	8	0	0	0	0	0	0	719	33.2	38	73	1.82	2.14	130	80	4	2	4.07793	156	16.4366
159	L		63.2799	4.82136	0	0		0	0	0	0	0	0	980	33.1	39	108	1.13	2.21	130	80	5	2	3.27268	156	16.0256
209	L		61.0705	4.4271	0	0		0	0	0	0	0	0	752	21.3	41	83	1.1	2.54	140	80	4	2	4.57813	157	27.993
262	L		52.4846	4.05476	0	0		0	1	0	0	0	0	414	16.5	28	68	1.93	1.41	160	80	1	1	13.2766	167	22.9481
306	L		62.3792	3.74264	0	0		0	0	1	1	0	0	1086	33.8	33	83	2	3.32	150	80	4	1	3.85956	174	20.148
168	L		68.7693	3.73717	0	0		0	1	0	0	0	0	826	31.4	39	111	2.01	2.31	130	60	1	1	5.13727	170	18.1661
420	L		28.1971	3.15127	0	0		0	0	0	0	0	0	2200	49.4	40	61	1.91	2.39	170	110	4	2	1.5752
425	L		45.3005	3.1102	0	0		0	0	0	0	0	0	1056	35.2	42	129	1.84	2.97	130	90	5	2	3.39263	158	25.2363
476	D	101	50.36	2.70773	1	0	3	0	1	0	0	0	0	648	27.9	38	95	2.13	1.71	140	70	1	2	5.90904	152	23.8054
498	L		41.3908	2.55715	0	0		0	0	0	0	0	0	2099	40	45	50	2.03	3.91	125	70	4	1	2.01638	165	20.202
506	L		26.1328	2.47775	0	0		0	0	0	0	0	0	752	34.9	41	92	2.27	2.55	130	80	4	1	7.76403	170	19.0311
522	L		64.9856	2.423	0	0		0	1	0	0	0	0	723	32.9		82	1.96	1.37	160	80	1	1	6.19735	172	20.6193
621	L		68.5996	1.5989	0	0		0	0	0	0	0	1	826	31.1	41	107	2.09	1.6	130	80	4	2	3.87648	160	33.5937
656	D	102	79.2964	1.3306	1	0	8	0	1	0	0	0	0	448	30.6	42	127	2.52	1.32	140	90	6	1	9.99656	172	20.9573
690	L		71.8741	0.928131	0	0		0	0	1	0	0	0	746	36.6	37	61	2	2.17	140	70	1	1	5.68523	175	26.449
739	L		69.5551	0.391513	0	0		0	1	1	0	1	0	883	19.4	39.6	92	2.06	1.31	180	70	1	1	4.713	155	23.7253
243	L		77.0404	4.14784	0	0		1	1	1	0	1	0	521	22.8	40	110	2.54	1.28	150	80	2	1	8.46196	161	21.2183
302	L		60.4791	3.79192	0	0		1	0	0	0	0	0	1023	41.5	31	60	1.88	2.61	167	87	4	1	4.20448	163	21.4536
212	D	102	76.052	4.4052	1	0	8	1	0	1	0	0	0	1083	35.2	35	44	1.36	2.16	170	95	2	1	3.51785	168	23.3844
198	H		25.7878	1.63176	0	0		0	0	0	0	0	0	584	41.7	28	85	1.63	2.82	110	90	3	2	7.96309	150	20.8889
770	L		13.3114	0.142368	0	0		0	0	0	0	0	0	846	43.7	47.7	93	1.52	2.7	130	80	5	2	5.55324	140	16.3265
761	L		62.8501	0.202601	0	0		1	0	0	0	0	0	708	16.9	37	99	2.22	1.69	130	75	2	2	4.86314	159	24.9199
375	L		42.8994	3.48802	0	0		1	1	0	0	0	0	1025	25.3	38	72	2.15	2.46	170	110	1	1	4.7459	165	34.1598
362	D	101	40.7283	3.53183	1	0	3	0	0	0	0	0	0	807	35.2	30	82	2.44	1.81	125	100	5	2	4.84937	155	19.1467
591	L		62.6174	1.99863	0	0		0	0	0	0	0	0	797	22.3	39	92	2.13	1.35	190	105	4	1	5.601	162	20.9572
392	L		29.2101	3.36756	0	0		2	0	0	0	0	0	931	23.2	37	89	1.84	2.45	130	70	4	1	5.8693	166	21.7738
569	D	51	81.6181	2.15743	1	0	4	0	0	1	0	1	0	624	58.4	37	106	2.45	1.09	165	90	4	2	4.96561	150
211	H		61.6728	4.57495	0	0		1	1	0	0	1	0	1233	30.6	30	67	1.5	3.01	170	60	1	1	3.32687
284	O		37.2786	4.05202	0	0		0	0	0	0	0	0	1016	34.6	36	113	2.34	2.06	135	80	4	1	4.98996	162	20.9572
310	D	102	53.8617	3.95346	1	0	8	0	0	0	0	0	0	898	30.3	40	114	2	2.31	180	90	4	2	3.88613	162	17.9089
349	H		47.269	3.80287	0	0		0	1	0	0	0	0	521	26.4	24	61	1.85	1.86	170	90	1	1	10.4303	170	27.6817
771	H		53.755	0.383299	0	0		0	0	0	0	0	0	894	44.9	46	91	2.19	2.64	130	80	3	2	3.91009	164	19.7055
580	L		60.7556	2.29158	0	0		0	1	0	0	0	0	718	41.1	34	89	1.98	2.28	120	80	4	1	6.43805	173	16.7062
152	D	33	62.1081	5.27036	1	1	1	0	1	0	0	0	0	499	27.5	36	86	1.99	1.89	160	110	1	1	9.901	179	24.968
481	H		56.3368	3.08556	0	0		0	0	0	0	0	0	521	34.3	41	91	2.04	1.98	110	80	4	1	9.78662	170	16.955
584	O		80.8706	2.39288	0	0		0	0	0	0	0	0	362	6.1	37	61	1.95	1.5	120	80	4	1	12.7928
780	T		32.6735	0.325804	0	0		0	0	0	0	0	0	1207	51.8	35.7	83	1.97	2.21	120	80	4	2	3.15416	170	17.301
759	D	51	66.653	0.596851	1	0	4	1	1	1	0	1	0	632	16.9	36.2	87	2.24	1.82	120	70	1	1	7.20693	178	25.2493
539	D	21	48.5421	2.83641	1	1	1	1	1	0	0	0	0	955	35.8	30	69	1.27	2.45	170	100	1	1	4.96873	182	27.1706
379	D	13	73.7276	3.82478	1	1	1	1	1	1	1	1	0	385	16.5	39	81	2.76	1.63	130	70	1	1	12.4857	178	28.0899
334	D	61	65.4949	5.37166	1	0	7	0	0	0	0	0	0	677	35	28	60	1.47	2.18	140	80	3	1	6.68604	171	22.913
360	H		64.6379	3.98357	0	0		1	1	1	0	1	0	557	24.2	38	78	2.04	1.93	195	100	1	2	6.41821	170	29.0657
745	H		54.026	0.84052	0	0		1	0	1	0	0	0	522	28.3	37.7	71	1.67	1.96	125	80	4	1	9.92374	165	23.1405
722	D	102	84.4517	1.1499	1	0	8	2	1	1	1	0	0	292	12.3	36.9	104	2.16	1.49	120	70	2	2	12.1915	155	27.4714
386	H		54.1793	3.9206	0	0		0	0	0	0	0	0	609	24.2	40	79	1.98	1.89	120	80	5	2	6.20093	149	21.3954
270	H		68.0137	1.77139	0	0		0	0	0	0	0	0	938	39.2	32	75	1.35	1.9	160	100	4	1	4.42867	172	23.6614
725	D	33	80.846	1.21287	1	1	1	2	1	1	1	1	0	679	38	41.9	128	2.29	2.26	110	70	1	2	4.50791	150	23.1111
551	H		50.5791	2.89117	0	0		1	0	0	0	0	0	1383	49.4	34	84	2.17	2.93	170	100	5	2	2.35933	162	25.7202
488	D	101	72.6817	3.28268	1	0	3	0	1	0	0	1	0	1139	32.4	41	89	2.78	2.55	150	80	2	1	3.38913	158	16.8242
395	D	13	69.8645	3.9781	1	1	1	0	1	0	0	1	0	796	36.3	27	104	1.8	2.97	160	100	1	2	4.01794	156	34.5168
657	L		73.0951	2.00411	0	0		1	0	0	0	0	0	765	32	32	64	1.85	2.35	155	60	6	1	5.46786	176	25.8264
833	D	101	67.2389	0.0246407	1	0	3	0	0	0	0	0	0	643	37.7	26.1	97	2.08	2.58	80	40	8	1	7.02915	162	25.5296
303	L		54.9979	4.54209	0	0		0	0	0	0	0	0	913	33.7	36	60	1.97	2.21	170	90	1	1	5.01378	160	20.8984
146	D	61	81.4648	0.462697	1	0	7	0	0	1	0	0	0	560	25.3	38.4	101	2.39	2.09	105	80	4	2	5.66577	160	21.875
509	D	12	60.1752	1.40178	1	1	1	0	1	0	0	0	0	1651	49.9	40	72	1.81	3.5	140	90	2	1	2.36224	176	26.7949
793	D	12	83.0226	0.651608	1	1	1	0	1	0	0	0	0	725	32.8	38.9	61	1.75	2.02	170	60	1	2	4.10126	150	22.0889
422	D	21	38.6694	4.00274	1	1	1	1	0	0	0	0	0	1812	52.8	40	54	1.54	2.72	180	100	6	1	2.45513	173	23.3887
762	H		85.4292	1.00479	0	0		0	0	0	0	0	0	578	27.8	34.4	65	1.72	1.92	130	80	2	2	5.30338	163	32.3685
323	T		30.7844	4.51198	0	0		1	0	0	0	0	0	1596	33.4	40	50	1.79	3.86	160	100	4	2	2.28016	168	23.03
432	D	12	27.2033	3.90965	1	1	1	0	0	0	0	0	0	1072	39.9	32	81	1.96	2.76	170	115	4	1	5.01953	174	19.4874
108	D	101	63.3046	6.07803	1	0	3	0	0	0	0	0	0	740	23.7	30	84	1.74	1.9	140	60	5	2	4.59536	160	23.4375
160	L		45.8891	5.71116	0	0		1	0	0	0	0	0	1120	27	44	75	1.85	1.05	150	70	4	2	3.14663	165	19.8347
535	D	51	74.2587	3.29911	1	0	4	1	0	0	0	1	0	804	35.4	32	61	1.43	1.79	170	90	2	2	3.84899	168
195	D	46	60.7639	5.51403	1	0	2	0	0	0	0	0	0	307	16	28	111	1.65	1.83	150	90	1	1	17.9818	168	30.4705
838	D	33	66.0178	4.27652	1	1	1	0	1	0	0	0	0	619	26.4	41	104	2.11	1.34	150	70	1	1	7.42337	173	21.0498
709	D	46	70.4394	1.67556	1	0	2	0	1	0	0	0	0	396	19.2	32.1	85	2.03	1.35	160	90	1	1	12.3496	156	21.3675
407	D	51	66.5462	4.2026	1	0	4	0	0	0	0	0	0	875	26.1	38	100	2.08	1.49	145	70	5	2	3.66812	160	24.6094
401	O		59.8604	4.25188	0	0		0	0	0	0	0	0	788	33.1	45	98	1.73	2.29	120	80	3	1	5.78948	175	23.5102
398	D	33	75.1431	4.33402	1	1	1	2	1	0	0	0	0	241	21.9	37	80	1.94	1.42	157	61	1	2	16.4152	155	28.7201
602	D	51	77.0459	2.87474	1	0	4	4	1	0	0	0	0	741	38.9	42	82	2.03	2.03	200	110	2	1	5.52715	168	23.7387
181	H		62.5873	5.78234	0	0		0	0	0	0	0	0	1012	54.2	40	48	1.55	2.67	160	90	2	2	3.16334	158	17.6254
579	H		84.3121	3.08008	0	0		1	0	0	0	0	0	562	46	37	83	1.83	2.35	140	55	8	1	7.3369	168	21.9671
525	D	11	73.0678	2.94319	1	1	1	0	1	1	0	0	0	346	14.9	40	119	2.22	1.17	165	70	1	2	10.757	148	25.1096
674	D	52	73.9576	2.29706	1	0	4	4	0	1	0	0	0	359	11.4	35	86	2.11	1.51	100	60	6	1	13.5651	162	24.196
744	D	87	72.9446	1.48665	1	0	5	1	1	1	0	0	0	706	31.5	31.5	86	2.31	0.71	118	67	4	2	4.54576	157	20.6905
843	T		47.1239	0.301164	0	0		4	1	1	1	0	0	834	24.8	33.6	88	1.38	2.05	137	87	4	1	5.91161	169	21.0077
765	D	33	67.1321	1.32512	1	1	1	1	1	0	0	0	0	858	37.6	30.4	154	1.92	3.1	160	90	1	2	3.74074	152	25.1039
162	L		67.8631	5.99863	0	0		0	0	0	0	0	0	1598	30.4	38	104	2.04	1.9	140	80	4	1	2.3281	172	23.6614
276	D	51	72.6954	5.24025	1	0	4	2	1	0	0	1	0	553	25.2	31	66	1.8	1.65	138	67	1	1	8.11762	170	21.1073
797	D	102	35.447	1.05407	1	0	8	1	1	0	0	0	0	706	16.4	30.7	79	1.99	1.71	160	90	1	1	7.849	170	28.7197
848	L		51.269	0.386037	0	0		0	1	0	0	0	0	566	17.5	32.9	99	1.92	1.83	150	80	1	2	6.91485	160	22.0703
849	L		68.8761	0.386037	0	0		0	1	0	0	0	0	467	20.5	24.1	100	1.65	1.25	160	70	1	2	7.70937	157	24.7475
867	L		60.6242	0.156057	0	0		0	1	1	0	1	0	459	24	32.7	97	1.96	1.5	120	80	1	1	11.0682	170	25.6055
858	L		61.5934	0.271047	0	0		1	1	1	0	0	0	564	33.8	33.4	75	1.7	1.93	120	80	1	1	8.56952	168	28.699
333	D	46	52.0301	4.95825	1	0	2	2	1	0	0	0	0	727	27.2	44	93	2.29	1.61	170	70	1	2	5.08184	153	17.0874
789	D	46	80.0739	1.26762	1	0	2	0	1	1	0	1	0	696	25.9		122	2.49	1.22	180	70	1	2	4.39893	158	21.6311
161	D	11	65.4374	6.23409	1	1	1	0	0	1	0	0	0	397	15.9	26	89	1.87	1.47	145	70	2	2	9.61116	152	25.1039
732	D	61	42.5818	1.87817	1	0	7	0	0	0	0	0	0	902	48.7	42.2	119	1.64	2.45	160	110	3	2	4.18404	165	15.2433
606	D	101	58.0671	3.16222	1	0	3	2	0	0	0	1	0	475	26.4	38	87	2.18	1.32	145	75	2	1	10.8116	175	23.1837
442	D	46	72.8734	4.40794	1	0	2	1	0	1	0	0	0	792	44.6	38	61	2.14	1.21	140	65	5	2	3.95794	147	16.6597
870	D	101	76.6051	0.249144	1	0	3	1	0	0	0	0	0	473	31.3	24.6	128	2.37	1.04	100	69	4	2	7.19013	160	16.0156
831	D	13	76.2683	0.793977	1	1	1	0	1	0	0	0	1	448	15	40.4	138	2.35	1.87	170	70	1	2	7.69619	151	24.9989
130	H		37.8727	6.48597	0	0		1	0	0	0	0	0	715	30.8	43	84	1.57	2.93	150	100	4	1	7.59911	173	26.0617
456	D	22	60.1396	4.36961	1	1	1	1	1	0	0	1	0	545	28.2	35	73	1.52	2.3	145	80	1	2	6.80099	160	23.4375
703	D	102	80.0055	2.37372	1	0	8	1	0	0	0	0	0	391	14.8	37	106	2.12	1.04	120	80	2	1	11.7257	161	18.2863
421	L		34.6283	4.70363	0	0		0	0	0	0	0	0	1803.7	53.28	37	63	2.19		160	95	4	1	2.53988	173	26.0617
727	L		69.128	2.141	0	0		1	1	1	1	0	0	596	22.9	33.3	82	2.01	1.71	130	75	1	1	7.60316	166	24.3141
800	D	12	85.2512	1.37988	1	1	1	1	0	0	0	0	0	441	13.5	34.2	107	2.06	1.11	140	80	2	1	9.77131	172	17.5771
705	L		76.7255	2.44764	0	0		1	1	0	0	0	0	964	29.4	27.7	84	2.02	2.67	160	80	1	1	4.03032	175	28.7347
595	D	61	83.6359	3.51814	1	0	7	0	0	0	0	0	0	754	37.4	37	110	2.4	2.39	140	60	1	1	5.16731	173	18.2098
798	L		24.1424	1.4538	0	0		0	0	0	0	0	0	725	22.6	31.7	109	2.17	2.43	160	100	4	1	8.22921	167	20.4382
241	H		24.8022	5.89459	0	0		0	0	0	0	0	0	1575	46.7	34	49	1.32	3.26	140	70	4	1	3.20613	176	25.8264
815	D	33	79.1376	6.63107	1	1	1	0	1	0	0	0	0	859	34.7	26	63	1.92	1.38	150	80	4	1	4.55546	167	23.486
356	L		54.5133	5.21834	0	0		0	1	0	0	0	0	674	26.9	32	72	1.92	2.2	160	80	1	2	5.47256	163	34.6268
164	L		39.0527	6.51335	0	0		0	0	0	0	0	0	972	24.5	40	64	2.2	2.73	95	60	4	1	5.19913	183	20.9024
250	L		76.1697	5.87543	0	0		0	0	1	0	0	0	482	11.1	40	94	1.94	1.1	135	70	5	2	7.04966	156	21.9839
459	L		63.7207	4.55852	0	0		0	1	1	0	0	0	978	41.8	36	84	1.8	2.84	130	80	1	1	4.33954	172	25.6896
463	L		38.0178	4.52567	0	0		0	1	0	0	0	0	1547	33.2	35	79	2.07	1.98	140	105	4	1	2.98595	173	27.0641
516	L		44.3285	4.21081	0	0		0	0	0	0	0	0	1033	39	43	85	1.75	1.59	140	80	4	2	3.50804	160	20.3125
547	L		29.9357	4.05749	0	0		0	0	0	0	0	0	795	23.2	41	116	2.12	1.82	140	80	4	1	7.06788	173	22.3863
635	L		44.9363	3.19233	0	0		0	0	0	0	0	0	876	24.8	30	86	2.07	1.84	170	120	4	1	5.65695	172	22.9854
649	L		66.3573	3.10198	0	0		0	0	1	0	0	0	814	34.6	41	116	2.39	1.58	140	85	5	2	4.00832	158	19.2277
655	L		42.2752	3.08556	0	0		0	0	0	0	0	0	1269	53.4	40	95	2.31	1.89	135	80	4	2	2.77518	156	21.7784
683	L		53.1061	2.7707	0	0		0	0	0	0	0	0	895	29.9	36	81	2.17	2.06	180	120	2	1	5.20465	176	27.2792
689	L		33.4593	2.69405	0	0		0	0	0	0	0	0	1285	34.2	31	73	1.81	2.1	150	100	4	2	2.90808	162	22.8624
711	L		53.8125	2.48323	0	0		0	0	0	0	0	0	922	33	31.9	53	2.46	1.33	120	80	5	2	3.76547	165	20.202
717	L		77.013	2.38741	0	0		0	0	0	0	0	0	740	23.9	39.5	77	1.76	2.14	150	75	2	2	4.17348	158	30.4438
169	L		50.4805	6.48871	0	0		1	1	0	0	0	0	1192	34.5	30	82	1.82	1.95	140	80	1	1	3.74919	175	22.8571
222	L		71.3238	6.05065	0	0		1	1	0	0	0	0	488	25.9	34	64	1.67	1.81	180	60	1	2	7.18549	156	22.3948
496	L		83.5072	4.23819	0	0		1	0	0	0	0	0	651	34.3	32	85	1.97	1.61	145	70	2	1	6.17703	172	23.6614
598	H		44.6297	3.57837	0	0		0	0	0	0	0	0	1260	35.6	38	105	1.81	1.53	160	110	4	2	2.75324	152	23.8054
801	T		36.1697	1.50856	0	0		0	0	0	0	0	0	881	26.4	45.2	85	2.16	2.39	150	100	5	1	5.97501	175	20.2449
625	L		65.1116	3.3347	0	0		1	1	0	0	0	0	570	20.7	40	103	2.05	1.8	170	93	2	2	6.22092	160	18.5547
737	D	46	64.8214	2.15743	1	0	2	0	1	0	0	0	0	460	28.9	27.4	111	2.18	1.38	150	100	1	1	10.7184	169	16.1059
426	D	51	67.7947	4.90623	1	0	4	0	0	0	0	0	0	997	43.4	44	50	1.96	2.9	140	80	5	2	3.10527	155	19.7711
578	D	12	78.9432	3.80014	1	1	1	1	1	0	0	0	0	398	34.7	36	75	1.69	2.11	130	65	1	1	11.5628	174
777	D	12	64.8022	1.79329	1	1	1	4	1	0	0	0	0	696	29.4	33	69	1.95	2.27	150	90	1	2	4.89708
781	D	46	77.8152	1.75222	1	0	2	0	0	1	1	0	0	977	42.8	38	71	2.3	1.32	155	83	2	2	2.96599	150	20.4444
783	D	33	85.0185	1.75222	1	1	1	0	0	0	0	0	0	700	32.6	37.9	100	2.4	2.59	140	80	2	2	4.21942	142	29.2601
596	D	52	63.54	3.37577	1	0	4	1	1	0	0	1	0	549	12.6	30	99	1.92	1.42	140	80	1	1	8.73316	167	24.0238
859	D	21	64.6982	0.818617	1	1	1	0	0	0	0	1	0	915	32.7	34.3	73	1.67	2.26	190	100	2	1	4.67114	166	25.7657
719	D	51	75.5127	2.49418	1	0	4	0	0	0	0	0	0	1083	19.7	25.9	73	2.75	1.01	150	80	5	2	2.6614	170	19.0311
755	D	12	44.9199	2.12731	1	1	1	4	1	0	0	0	0	653	32.2	32.6	91	1.74	2.55	150	70	1	1	8.0703	166	23.2254
622	D	33	50.319	3.56194	1	1	1	1	0	0	0	0	0	628	32.7	33	76	2.49	1.73	180	100	8	2	6.13908	161	20.8325
902	D	12	47.5893	0.112252	1	1	1	1	0	0	0	0	0	1136	34.6	36.6	73	1.87	1.38	180	106	4	1	4.0553	167	18.6453
570	D	102	76.616	4.12047	1	0	8	1	0	1	0	0	0	729	28.7	36	55	1.36	1.83	185	90	5	2	4.2616	156	21.7784
875	D	22	58.3737	0.66256	1	1	1	1	1	0	0	1	0	779	20.3	29.8	59	1.95	2.61	130	85	1	1	5.93207	178	24.9337
696	D	11	64.5147	2.9514	1	1	1	1	1	0	0	1	0	420	25.6	26	91	2.03	1.04	146	61	1	1	11.9904	180	24.0741
791	D	12	49.2977	1.95756	1	1	1	1	1	1	1	0	0	743	28.2	34.5	106	2.12	2.35	145	75	1	1	6.69481	172	23.6614
246	D	22	64.8624	6.31622	1	1	1	0	0	1	0	0	0	1306	43.6	41	87	1.77	2.17	140	80	5	2	2.28714	157	23.5304
347	D	87	63.6988	5.76591	1	0	5	0	1	1	0	0	0	627	28.6	43	102	2.12	1.34	135	75	1	2	5.59914	162	22.1003
285	L		56.846	6.12183	0	0		0	0	0	0	0	0	691	20.5	25	93	1.8	1.77	140	80	1	2	5.2239	160	26.1719
878	D	12	84.449	0.876112	1	1	1	0	0	0	0	0	0	680	27.2	35.3	92	1.59	1.18	140	80	6	1	5.82134	157	29.6158
774	D	17	69.1937	2.39562	1	1	1	1	1	1	0	0	0	654	23.5	34	84	1.93	2.26	145	85	1	2	5.11942	156	29.1749
592	D	103	55.4059	4.08487	1	0	10	0	0	0	0	0	0	727	20.5	33	76	2.08	1.4	200	90	1	2	4.96275	159	22.5466
752	D	33	52.9774	2.58179	1	1	1	1	1	0	0	0	0	637	30.8	31.8	61	1.96	2.2	170	90	1	1	7.85839	180	27.7778
896	L		52.0903	0.750171	0	0		1	0	0	0	0	0	1142	53.8	28.1	66	1.87	2.55	190	100	6	2	2.94248	154	24.0344
776	T		25.5222	2.41205	0	0		0	0	0	0	0	0	1024	28.7	42	117	2.48	1.64	130	80	4	2	4.04606	156	22.1893
472	D	101	62.7214	5.11978	1	0	3	0	1	0	0	1	0	452	23.5	38	57	1.71	1.33	180	90	1	2	8.37408	165	28.2828
899	D	101	79.7207	0.72553	1	0	3	1	1	0	0	0	0	333	8.8	29	84	2.17	1.01	120	70	1	2	10.7524	165	23.8751
107	D	12	53.4565	7.57837	1	1	1	1	1	1	0	0	0	653	32.8	35	101	2.05	1.34	160	80	1	1	7.60058	174	21.7994
369	L		76.1862	5.81793	0	0		0	1	0	0	0	0	570	27.6	43	93	1.97	1.69	140	70	1	2	5.75531	155	23.3091
769	L		63.6003	2.49692	0	0		1	1	1	0	0	0	670	29.5	33.7	61	1.63	2.12	140	70	1	2	5.17123	155	28.512
431	D	46	77.2704	5.58795	1	0	2	1	0	1	1	0	0	866	25.9	41	67	1.79	1.06	100	60	4	1	4.57054	174	19.8177
933	T		41.9849	0.251882	0	0		0	0	0	0	0	0	856	21.5	25.6	121	1.96	1.7	120	70	4	2	4.47611	173	23.3887
149	D	22	59.1239	7.54004	1	1	1	0	1	0	0	0	0	314	12.4		82	1.78	1.2	180	90	1	2	13.3409	165	19.5041
826	D	11	83.6961	2.0397	1	1	1	1	1	0	0	0	0	591	25.6	28	81	1.71	2.65	148	58	1	2	5.22591	158	22.0317
820	D	61	79.4387	2.14374	1	0	7	1	1	1	1	0	0	614	16.8	37.2	84	2.17	1.17	145	85	1	1	6.82206	170	24.2215
804	D	46	87.3812	2.43669	1	0	2	0	0	0	0	0	0	719	36.5	37.2	61	2.49	1.66	120	45	2	2	4.01775	153	20.0777
428	D	12	43.3429	5.82888	1	1	1	0	0	0	0	0	0	1389	50	35	73	1.44	2.18	145	75	3	2	2.4694	160
640	D	12	41.6208	4.17248	1	1	1	0	0	0	0	0	0	991	34.4	34	68	1.97	2.18	120	84	4	1	4.98806	164	21.0068
772	D	12	46.7214	2.81725	1	1	1	4	0	1	0	0	0	545	33.3	30.6	55	1.86	1.37	150	80	8	2	7.47322	156	19.313
884	D	103	58.1109	1.28953	1	0	10	2	1	1	0	0	0	373	13	31.6	108	2.11	0.88	155	88	1	1	14.4771	173	22.0522
341	H		76.794	6.31896	0	0		0	0	0	0	0	1	618	20.7	43	120	2.09	1.53	120	70	2	1	6.89564	160	27.3437
851	D	11	81.0732	1.90007	1	1	1	1	1	1	0	0	0	492	30.2	30.2	87	1.97	1.3	130	70	1	1	8.81534	169	21.0077
410	D	52	64.0602	6.0616	1	0	4	0	1	0	0	1	1	651	35.2	32	98	1.29	2.79	190	110	1	1	7.08122	178	23.6713
315	D	22	71.4771	6.52704	1	1	1	0	1	0	0	0	0	1450	40.6		90	2.26	2.1	120	60	1	1	2.55274	171	23.255
627	D	51	56.8131	4.46817	1	0	4	0	0	0	0	0	0	1029	32.8	41	79	2.49	1.87	135	85	5	1	4.28377	160	27.3437
822	D	51	72.3696	2.35181	1	0	4	1	1	0	0	0	0	702	32.1	33	97	1.73	2.6	120	80	1	2	4.59561	160	23.8281
283	D	101	62.7926	3.3922	1	0	3	0	1	0	0	0	0	1049	40.8	35	90	2.05	2.56	180	80	1	1	4.01307	160	28.5156
173	D	103	59.5318	7.70979	1	0	10	0	1	0	0	1	0	1176	32.6	27	78	1.75	1.73	175	85	1	1	3.57618	173	23.7228
648	H		36.271	4.37509	0	0		0	0	0	0	0	0	999	41.4	33	87	2.06	2.23	130	90	4	1	5.12897	156	23.833
521	H		55.781	5.47296	0	0		0	0	0	0	0	0	788	16.4	38	85	1.87	1.38	140	80	2	2	4.49027	160	25.3906
919	D	52	78.6639	0.941821	1	0	4	1	1	0	0	0	0	543	24	31.5	117	1.79	2.04	160	70	1	2	5.99777	148	26.9357
609	D	101	82.5873	4.74743	1	0	3	0	0	0	0	0	0	752	29.7	41	104	2.17	1.83	175	80	1	2	3.93592	154	15.1796
710	D	16	79.8713	3.81109	1	1	1	0	0	0	0	0	0	908	38.4	38.4	108	2.26	1.83	130	80	1	1	4.23805	177	23.6203
925	H		64.0876	0.807666	0	0		0	0	0	0	0	0	920	37.6	31.8	101	1.58	3.65	170	100	4	1	4.66041	166	21.4109
743	D	22	61.3169	3.45517	1	1	1	1	1	1	0	0	0	499	26.6	39.5	99	2.1	1.95	200	100	1	1	9.95618	176	22.5981
523	D	101	78.2916	5.56879	1	0	3	0	1	1	0	0	0	368	15.8	28	78	1.83	1.33	160	80	1	1	12.7703	172	26.3656
527	D	94	74.0862	5.56879	1	0	6	0	0	0	0	1	0	753	31.7	41	95	2.2	1.6	160	85	8	1	5.53471	172
698	O		20.8789	4	0	0		1	0	0	0	0	0	611	21.8	31	98	1.58	1.59	150	100	4	2	7.80417	150	20.6667
907	T		23.2389	1.24298	0	0		0	0	0	0	0	0	721	21.5	46.2	87	2.17	2.45	152	106	4	2	6.28358	165	18.3655
322	H		62.6366	6.84463	0	0		0	1	0	0	0	0	504	24	30	126	1.87	1.75	135	65	1	1	9.74613	169	24.5089
946	O		61.0815	0.602327	0	0		0	1	0	0	0	0	563	23.8	40	99	1.77	1.92	150	95	1	1	8.61887	160	28.125
215	D	22	65.4428	7.61396	1	1	1	0	0	1	0	0	0	480	22.3	39	80	1.91	1.81	110	60	4	2	7.6397	143	24.9401
949	D	91	68.6379	0.626968	1	0	6	1	0	0	0	0	0	468	13.6	37.1	86	2.26	1.05	135	70	1	2	7.70233	158	20.83
327	D	85	63.0335	6.89391	1	0	5	0	1	0	0	0	0	861	25.9	38	98	1.74	2.45	130	80	2	1	5.08675	175	25.1429
654	D	12	68.8925	4.65708	1	1	1	1	0	0	0	1	0	432	20.7	35	100	2.21	1.4	140	70	1	1	11.2379	172	25.3515
846	D	12	71.6003	2.423	1	1	1	4	1	1	0	0	0	315	13.1	42.2	99	2.12	1.01	120	70	2	2	12.1746	160	21.4844
978	D	101	78.5626	0.167009	1	0	3	1	0	0	0	0	0	504	27.3	27.5	85	2.12	1.94	120	80	8	2	6.568	162	29.34
453	D	11	63.5373	6.26694	1	1	1	0	0	1	0	0	1	632	23.3	35	106	2.93	1.77	155	90	4	2	5.55192	167	19.0039
806	T		31.6715	3.14305	0	0		0	1	0	0	0	0	1027	30.3	33.4	94	1.56	2.85	170	90	1	2	3.86133	155	31.6337
740	D	13	76.7639	3.89049	1	1	1	0	0	1	0	0	0	623	32.1	40.4	102	2.5	1.36	140	70	5	2	5.14782	170	19.3772
1093	H		77.7577	0.0410678	0	0		0	0	0	0	0	0	959	38	36.7	106	2.39	1.59	154	80	8	2	3.03465	155	24.7659
865	D	12	70.2505	2.43395	1	1	1	1	0	1	0	0	0	775	30.8	33.6	86	1.78	2.77	120	70	2	1	5.49132	175	17.6327
758	D	70	61.2183	3.76454	1	0	10	0	0	0	0	0	0	599	29.5	25.1	120	2.04	1.45	150	80	1	1	7.98892	166	27.5802
610	D	60	74.1711	5.26215	1	0	7	0	0	1	0	1	0	860	37.5	44	101	1.81	1.79	120	80	2	2	3.55026	152	14.0668
409	H		53.3415	6.88022	0	0		1	0	0	0	0	0	1378	40.4	37	43	1.2	2.42	140	90	4	1	3.08372	177	23.9395
773	D	12	81.3169	3.72348	1	1	1	4	0	1	1	0	0	424	30.6	30.9	114	2.05	0.82	140	80	2	1	10.5341	160	16.0156
675	D	13	60.0027	4.82136	1	1	1	0	1	1	0	0	0	939	29.7	30	86	2.03	2.48	160	100	1	1	4.679	170	25.7785
305	D	70	76.2902	7.45243	1	0	10	0	1	0	0	0	0	861	43.5	38	71	1.65	2.42	170	70	2	2	3.49289	158	21.2306
447	T		49.9877	6.71047	0	0		0	0	0	0	0	0	923	31.6	41	63	1.96	1.04	160	70	2	2	3.86294	158	17.6254
1092	D	70	57.0431	0.123203	1	0	10	4	0	0	0	0	0	195	14.1	31	118	1.97	1.71	120	80	8	2	24.0808	155	16.6493
850	D	13	45.0951	2.8501	1	1	1	4	0	1	0	0	0	766	35.6	33.3	70	2.03	1.84	120	80	6	2	5.00887	154	26.1427
753	T		46.4312	4.01369	0	0		0	0	0	0	0	0	701	17.4	40.7	73	2.23	2.03	120	80	2	1	7.32885	166	26.1286
960	D	51	92.5859	0.985626	1	0	4	4	0	0	0	0	0	791	39	39.6	108	2.13	1.25	120	70	2	1	4.57938	170	25.4325
945	D	102	64.345	1.23203	1	0	8	0	1	0	0	0	0	844	30.9	34.2	61	1.97	1.31	173	97	1	1	5.1631	167	18.2868
549	D	12	45.577	6.13826	1	1	1	0	0	0	0	0	0	926	33.8	42	99	2.3	2.08	180	100	4	1	5.26602	170	26.2976
1000	H		58.6311	0.00821355	0	0		1	1	0	0	0	0	768	31.8	38.3	95	1.8	2.56	189	101	4	2	4.54021	152	25.5367
412	H		50.3655	7.18412	0	0		0	0	0	0	0	0	797	20.5		99	2.29		160	80	2	2	4.60078	161	31.2488
904	D	85	81.3251	2.11362	1	0	5	2	0	1	1	0	0	512	20.8	36.5	91	2.02	2.29	170	98	5	2	6.32029	160	19.5312
918	D	12	71.8357	1.89185	1	1	1	4	1	1	1	1	0	364	8.2	31.7	102	2.12	0.83	121	70	1	1	13.5405	160	21.4844
297	D	51	26.4695	7.84668	1	0	4	0	0	0	0	0	0	1079	26.8	36	68	1.9	2.7	150	80	4	2	3.77287	157	30.4272
900	D	46	58.9788	2.27515	1	0	2	1	0	0	0	0	0	390	32.7	28	77	1.47	1.93	122	85	3	2	10.2759	163	25.2174
937	T		42.0424	1.64271	0	0		0	0	1	0	0	0	703	10.3	32.8	68	2.04	1.54	144	90	5	2	5.67697	153	24.3496
1006	O		41.0486	0.167009	0	0		0	0	0	0	0	0	750	23.7	41.6	67	2.15	1.61	153	100	4	2	5.28651	156	22.6003
766	H		55.2964	4.282	0	0		0	0	0	0	0	0	1140	42.8	31.9	105	2.71	2.86	160	90	4	2	2.88306	169	18.5568
920	D	11	65.1143	1.94387	1	1	1	4	1	0	0	0	0	549	47.5	35.2	80	1.98	1.86	126	73	1	1	8.63711	168	26.5377
891	H		60.1697	2.64476	0	0		1	0	0	0	0	0	755	29.2	35.2	71	2.17	1.35	166	92	4	2	4.58507	162	22.1003
179	H		40.742	8.91444	0	0		0	0	0	0	0	0	1059	38.7	38	77	1.25	2.71	150	60	5	2	3.49103	159	24.1288
125	H		43.4716	9.27584	0	0		0	0	0	0	0	0	640	33.2	30	63	1.95	2.19	160	90	4	1	8.35346	175	24.1633
903	D	101	75.8877	2.37919	1	0	3	0	1	0	0	0	0	666	25.6	41	97	2.15	1.73	178	89	4	2	4.77806	158	23.4337
782	D	51	79.2936	4.21903	1	0	4	1	1	0	0	0	0	590	22.6	31.8	105	1.31	1.82	160	80	1	1	7.16628	172	27.0416
1094	D	51	80.2875	0.281999	1	0	4	1	1	0	0	1	0	892	27.4	25.7	83	1.87	1.93	199	81	1	1	4.31749	170	23.1834
733	D	70	79.4442	4.79124	1	0	10	0	0	0	0	0	0	601	24.5	38	98	2.2	1.81	160	80	5	2	5.27622	160	32.8125
553	D	31	61.5852	6.55715	1	1	1	0	1	0	0	0	0	1205	50.1	38	61	1.45	2.6	140	90	1	1	3.42267	165	24.977
128	H		35.3128	9.37988	0	0		1	1	0	0	0	0	1296	58.4	27	66	1.06	3.27	180	100	1	1	3.76955	167	23.217
810	H		77.473	4	0	0		0	1	1	0	1	0	483	20.9	39.4	96	2.12	1.76	160	90	1	1	9.2452	178	26.1962
988	D	51	82.4559	0.900753	1	0	4	0	1	1	0	0	0	330	17.1	36.7	91	2.23	1.47	150	60	6	2	10.6638	150	22.2222
416	D	101	66.5626	7.78919	1	0	3	1	1	0	0	1	0	471	34	33	72	1.59	2.48	160	80	1	1	10.2899	166	22.1367
497	D	52	53.8508	7.08008	1	0	4	0	0	0	0	1	0	1057	39.4	40	81	2	2.49	145	90	3	1	4.23416	174	23.7812
269	D	70	55.5893	8.52567	1	0	10	4	1	0	0	0	1	219	9.1	29	98	2.03	1.15	180	90	1	2	21.1427	165	22.7732
941	D	85	79.2471	1.94114	1	0	5	0	0	0	0	0	0	691	47.5	28.3	118	1.48	2.05	98	47	5	1	5.92198	161	20.4467
1018	O		36.3504	0.279261	0	0		0	0	0	0	0	0	696	17.6	39	76	2.12	1.8	165	122	4	1	7.93503	165	24.6097
979	D	82	79.5209	1.32238	1	0	5	0	0	0	0	0	0	769	37.1	40.5	108	1.87	2.14	169	71	4	1	5.19369	167	25.8166
465	D	12	70.5298	7.32375	1	1	1	0	0	0	0	0	0	331	25.3	33	88	1.66	1.48	140	100	2	2	11.5533	156	23.0112
731	H		40.3149	4.99932	0	0		1	1	0	0	0	0	565	11.4	32	83	2.23	1.58	150	90	1	1	9.92983	173	27.7323
983	D	13	81.3443	1.34976	1	1	1	4	1	1	1	0	0	403	29.1	38.5	86	1.98	1.85	120	80	1	1	11.1991	176	22.5981
747	D	51	74.3299	4.91992	1	0	4	0	0	0	0	0	0	667	16.8	30.8	71	2.01	1.66	160	90	4	1	6.39777	170	23.1834
905	D	81	76.167	2.68583	1	0	5	0	1	0	0	0	0	783	28.4	40	100	2.06	1.96	162	76	2	2	3.92123	156	22.1893
1022	T		41.8864	0.334018	0	0		0	0	0	0	0	0	710	32.9	38.9	100	1.83	2.01	125	93	4	1	7.4508	168	25.5102
588	L		68.2163	6.5681	0	0		0	0	0	0	0	0	1104	38.5	36	65	1.2	2.1	140	80	2	1	3.6316	172	22.9854
932	H		71.8905	2.29432	0	0		0	1	0	0	0	0	613	25.3	44.2	97	2.29	1.81	130	80	1	1	7.20774	170	23.5294
995	D	12	89.3881	1.03765	1	1	1	1	0	0	0	1	0	606	25.2	37.1	76	1.99	2.31	166	78	8	2	4.87121	155	24.974
543	O		62.9459	7.0527	0	0		0	0	0	0	1	0	857	30.4	39	112	2.02	1.87	160	80	2	2	3.85781	160	26.1719
575	D	13	77.2485	6.75154	1	1	1	0	1	1	0	0	0	416	27.3	38	86	1.83	2.03	130	60	1	1	11.092	161	27.7767
931	H		55.3484	2.41205	0	0		0	0	1	0	0	0	826	30	38.1	98	1.81	2.36	140	80	4	2	4.25465	162	23.0529
423	D	46	35.0828	7.89049	1	0	2	1	1	0	0	0	0	1594	33.7	35	78	2.09	1.25	200	120	1	2	2.21569	156	27.5312
642	D	12	74.8392	6.22861	1	1	1	1	0	1	0	0	0	1037	31.3	31	96	1.76	1.26	176	81	6	2	2.81809	150	21.3333
879	H		28.3285	3.40862	0	0		0	0	0	0	0	0	902	49.7	37.1	67	1.93	3.14	130	90	4	2	4.62465	155	26.2227
893	H		74.6201	3.23614	0	0		0	1	0	0	0	0	549	28.4	35.4	93	1.93	1.51	125	80	1	1	8.07921	158	23.2335
720	D	101	82.4586	4.52019	1	0	3	0	0	0	0	0	0	667	21.7	39.5	90	2	1.58	137	70	2	2	4.55426	156	18.4911
928	O		76.0027	2.62286	0	0		4	1	1	0	0	0	344	17	39.1	93	1.84	1.36	150	70	6	1	14.0797	180	23.1481
883	H		68.1643	3.56742	0	0		0	1	0	0	0	0	1019	39.1	38.8	102	1.78	2.57	165	70	2	2	3.01656	155	30.385
115	D	11	63.5455	10.2012	1	1	1	0	0	0	0	0	0	937	35.5	38	73	1.38	1.94	150	70	2	2	3.44867	158	26.0375
693	D	11	60.4956	5.96578	1	1	1	0	0	0	0	0	0	1047	24.2	33	89	2.01	2.05	130	70	4	1	4.08777	162	19.8141
135	D	60	70.5955	10.0972	1	0	7	0	0	0	0	0	0	775	21	33	95	1.84	2.44	110	60	4	1	5.47803	165	22.0386
805	D	82	48.8077	4.85147	1	0	5	1	1	0	0	0	0	555	23.7	23.4	75	1.95	0.96	140	80	1	1	9.55892	174	22.1297
508	D	31	45.1444	7.64134	1	1	1	0	1	0	0	0	0	672	29.4	33	100	1.75	2.02	140	90	1	1	7.78297	163	24.4646
955	D	83	54.8446	2.40657	1	0	5	0	1	0	0	0	0	417	17.6	34.6	70	1.85	1.91	166	84	1	1	12.9449	166	30.4834
971	T		37.3306	2.09993	0	0		0	0	0	0	0	0	1105	36.5	40.8	81	2.18	2.7	154	97	4	1	4.50659	170	25.9516
489	D	46	34.9185	7.82204	1	0	2	0	1	0	0	0	0	910	39.6	44	64	1.74	2.05	160	80	1	1	5.79629	163	22.5827
912	D	51	22.0397	3.17591	1	0	4	0	0	0	0	0	0	1090	35.8	43.5	73	2.13	2.76	140	87	4	1	5.10121	177	29.2062
915	H		61.514	3.18138	0	0		0	0	0	0	1	0	505	21.1	34.9	103	2.12	1.75	135	89	1	1	9.79977	166	29.7576
1012	O		40.1369	1.13073	0	0		0	0	0	0	0	0	1203	16.8	42.8	127	2.32	1.99	103	73	4	1	3.98722	169	16.456
658	D	51	83.937	6.63929	1	0	4	1	0	1	0	0	0	878	38.4	35	86	1.98	2.25	130	60	6	1	4.28947	154	21.9261
1013	H		72.9446	1.24846	0	0		0	0	0	0	0	0	878	31	44	115	2.57	1.63	159	74	5	2	3.49242	160	23.4375
817	D	12	69.2649	4.94456	1	1	1	0	0	0	0	0	0	736	20.9	39.4	99	1.68	1.54	140	70	4	1	5.88564	173	25.0593
976	D	46	24.9363	2.32717	1	0	2	0	0	0	0	0	0	2021	73.6	34.9	70	2.09	4.23	171	113	4	1	2.36949	165	19.1001
987	H		66.7077	2.02327	0	0		0	0	0	0	0	0	889	31.5	40.1	87	1.75		148	95	4	2	3.59431	150	24
131	D	11	55.5181	10.538	1	1	1	0	0	0	0	0	0	742	18.3	41	66	2.05	1.46	170	95	2	2	4.8379	158	29.2421
1040	D	12	61.9329	0.720055	1	1	1	0	1	0	0	1	0	591	24.3	35.3	81	2.16	1.77	176	78	1	2	6.08913	155	24.1415
165	D	11	59.6468	10.4093	1	1	1	1	1	1	1	0	0	550	19.1	28	91	2.06	1.65	160	80	1	1	8.95556	172	21.2953
961	H		55.7235	2.78439	0	0		0	0	0	0	0	0	583	30.7	45.1	93	2.06	1.96	166	75	1	1	8.57961	180	25.6173
1008	T		44.1451	1.62355	0	0		0	0	0	0	0	0	1000	37.3	32.2	113	1.93	2.49	143	97	4	1	4.84712	169	19.257
513	T		37.9302	8.18617	0	0		0	0	0	0	0	0	946	41.9	35	61	1.27	2.98	150	100	4	2	4.08112	166	20.6852
614	H		27.2334	7.3922	0	0		0	1	0	0	0	0	278	24.6	27	111	2.03	1.47	140	100	1	2	19.3381	160	21.0937
861	H		41.7577	4.63518	0	0		0	0	0	0	0	0	1120	30.1	37.9	85	1.67	2.61	160	90	4	2	3.23929	156	22.1893
1058	D	103	88.3012	0.62423	1	0	10	1	1	0	0	0	0	835	22.6	30.2	94	1.98	1	153	71	1	1	4.42034	163
237	D	87	48.6379	10.0096	1	0	5	0	0	0	0	0	1	1033	33.6	35	79	2.13	2.65	150	90	4	1	4.51575	180	30.2469
994	D	101	77.7933	2.14374	1	0	3	0	1	0	0	0	0	573	32.5	42.6	117	2.5	1.56	115	72	2	1	7.50278	150	24.4444
779	D	104	74.3217	5.70294	1	0	10	0	1	0	0	1	0	702	28.6	35.1	89	2.01	1.96	160	90	1	2	4.53303	163	25.5937
577	D	101	78.4312	7.78919	1	0	3	1	1	1	0	0	0	394	39.1	38	74	1.29	2.14	140	70	1	2	8.85356	160	24.8047
981	H		50.8282	2.52977	0	0		0	0	0	0	0	0	811	33.6	47.4	82	2.28	1.46	143	103	2	1	5.95784	172	24.3375
672	D	46	57.525	7.02533	1	0	2	0	0	0	0	0	0	548	22.4	41	71	2.12	1.77	140	80	3	2	6.88124	155	25.8065
1042	T		42.4805	1.04586	0	0		0	0	0	0	0	0	804	23.9	51.3	92	2.43	2.23	146	91	4	2	4.81166	160	20.3125
175	D	101	62.0726	10.7077	1	0	3	0	0	0	0	0	0	672	17.2	43	111	2.07	1.46	125	80	5	2	5.20822	160	27.3437
205	D	12	46.2533	10.4312	1	1	1	1	0	0	0	0	0	1361	50	41	64	1.8	3.06	130	100	4	2	2.47973	153	20.9321
853	D	12	47.7563	5.013	1	1	1	0	0	0	0	0	0	580	25.8	28.3	78	1.24	1.96	200	100	4	2	6.88129	152	27.7008
778	T		36.2355	6.03149	0	0		0	0	0	0	0	0	858	19.9	20.9	82	1.74	1.6	140	100	4	1	6.16634	178	19.5682
120	D	51	53.859	9.64545	1	0	4	1	1	0	0	0	0	458	23.1	27	78	1.75	1.81	160	100	1	1	11.6376	167	26.1752
338	D	12	57.9165	9.71937	1	1	1	1	0	0	0	0	0	952	44.4	33	53	1.46	1.97	170	80	4	1	4.6698	164	32.5327
1070	D	12	55.4223	0.5859	1	1	1	0	1	0	0	0	0	781	22.5	37.2	84	2.06	1.94	154	85	1	1	6.0376	160	26.5625
888	D	101	77.1061	4.66256	1	0	3	1	0	1	0	0	0	474	28.3	33	80	1.51	1.85	124	70	6	2	7.1466	157	20.2848
502	D	101	73.5277	8.7885	1	0	3	0	0	0	0	0	0	807	36.1	39	111	2.07	1.77	180	95	2	2	3.85143	149	24.5034
764	H		58.2259	6.423	0	0		0	0	0	0	0	0	864	28.2	37	130	2.14	2.71	150	76	4	2	3.94884	162	28.578
1010	D	51	83.885	2.2204	1	0	4	0	1	0	0	0	1	574	27.3	45.5	132	2.32	2.37	156	77	2	1	7.17335	160	21.0937
530	T		49.5086	8.75017	0	0		0	0	0	0	0	0	672	22.6	38	103	2.31	1.27	130	80	2	2	5.68878	159	21.3599
886	D	103	76.3203	4.86516	1	0	10	0	1	0	0	0	0	1223	61.3	33.9	101	1.79	4.47	116	61	1	2	2.28462	155	22.8928
916	D	12	69.2457	4.3039	1	1	1	0	0	0	0	0	0	562	22.2	35.6	77	1.96	1.48	126	85	5	1	8.15598	158	22.0317
968	D	12	50.3381	3.47707	1	1	1	1	0	1	1	0	0	1473	31.2	33.5	81	1.88	1.78	140	100	4	1	2.90558	173	21.3839
729	D	60	62.9514	7.01711	1	0	7	0	0	0	0	0	0	1083	19.7	25.9	73	2.75	1.01	150	80	4	1	3.85695	170	19.0311
118	D	101	67.1047	11.6523	1	0	3	0	0	0	0	0	0	1003	34	40	83	2.22	1.74	160	60	5	2	3.09781	161	22.7615
1020	D	70	85.0815	2.31896	1	0	10	1	1	0	0	0	0	474	13.9	31.4	78	2.17	1.2	219	78	2	2	6.75723	152	20.7756
581	D	85	75.5565	8.58316	1	0	5	0	1	0	0	0	0	1015	43.2	37	138	2.02	2.17	150	70	2	2	2.87757	173	16.7062
950	H		42.3573	4.00821	0	0		1	0	0	0	0	0	609	16	29.2	60	2.01	1.55	170	102	4	1	8.93995	175	20.2449
962	D	82	52.9309	3.75907	1	0	5	1	0	0	0	0	0	965	51.2	28.4	65	1.38	2.26	160	80	5	1	4.75759	171	27.7008
728	O		33.9357	7.28542	0	0		0	0	0	0	0	0	1414	42.9	39.3	80	2.24	2.79	160	100	4	2	2.58181	160	21.4844
344	D	60	39.5072	10.2888	1	0	7	0	0	0	0	0	0	889	32.9	45	66	1.89	2.12	160	70	4	1	5.77312	165	24.6097
1064	D	22	63.3812	1.50856	1	1	1	0	0	1	1	1	0	537	28.7	40.9	105	2.19	1.54	165	63	4	1	8.97966	170	24.2215
954	H		63.0527	4.02738	0	0		0	1	0	0	0	0	798	21	39.5	105	1.96	2.2	122	74	4	2	4.20211	153	25.6312
544	D	31	55.2471	9.16906	1	1	1	0	1	1	0	0	0	961	35.2	32	75	1.79	2.15	180	90	1	2	3.54559	160	27.3437
940	D	70	76.9802	4.4052	1	0	10	0	0	0	0	0	0	748	38	33.8	73	2.31	1.78	140	60	5	2	4.12052	155	22.8928
121	S		55.896	11.9754	0	0		0	0	0	0	0	0	1254	35.7	36	51	1.26	2.12	160	90	4	2	2.55847	150	24.4444
133	S		45.6016	11.8795	0	0		0	0	0	0	0	0	953	32.6	40	91	1.66	1.93	145	95	3	1	5.0853	182	30.1896
380	S		44.9199	11.8412	0	0		0	1	0	0	1	0	1527	49.5	35	75	1.54	3.01	140	100	4	1	2.88974	174	24.1115
150	S		48.7283	11.8084	0	0		0	0	0	0	0	0	1041	34.8	32	96	1.8	2.09	150	90	2	1	4.47099	170	21.1073
158	U		51.2608	11.7372	0	0		0	0	0	0	0	0	736	15.92	39	105	2.14	1.54	130	80	5	2	5.03394	160	21.4844
183	S		32.0684	11.5592	0	0		0	1	0	0	0	0	1379	46.3	36	71	1.5	2.53	150	110	2	2	2.69638	160	23.8281
199	U		75.0773	11.4743	0	0		0	0	0	0	0	0	1062	35.2	30	49	1.29	0.96	140	70	4	2	2.73351	158
206	U		55.0226	11.3676	0	0		0	0	0	0	0	0	642	35.1	39	83	1.73	1.57	145	90	4	1	7.67342	166	29.0318
260	S		61.1691	10.976	0	0		0	0	1	0	0	0	592	25	43	68	1.93	1.95	150	80	5	2	6.1094	160	20.7031
264	O		61.295	10.9624	0	0		0	0	1	0	0	0	1128	12.3	44	90	2.37	1.5	140	80	5	1	3.71468	170	29.4118
313	S		31.3347	10.6037	0	0		0	0	0	0	0	0	1283	37.2	39	66	1.65	2.53	160	100	4	1	3.92391	172	26.3656
317	S		40.9528	10.5791	0	0		0	0	0	0	0	0	1050	24.5	33	72	1.98	1.75	180	85	4	2	3.52202	155	19.7711
363	S		31.3949	10.2916	0	0		0	0	0	0	0	0	642	22.7	44	99	1.99	1.3	120	70	4	2	6.82745	145	19.5006
402	U		61.2621	10.1574	0	0		0	0	0	0	0	0	651	20.9	41	85	1.95	1.95	150	90	4	2	5.44292	161	21.9899
464	S		51.6578	9.74401	0	0		0	0	0	0	1	1	837	41.4	43	91	1.95	1.75	160	100	6	1	5.7015	174	24.6069
460	U		78.8036	9.71116	0	0		0	1	0	0	0	0	755	42.1	37	57	2.18	2.31	160	60	4	1	5.33717	170	25.6055
462	S		34.2533	9.69747	0	0		0	0	0	0	0	0	2660	47.6	31	87	1.84	2.31	180	120	4	1	1.59213	172	23.9995
482	S		69.1855	9.577	0	0		0	0	0	0	0	0	747	32.5	37	82	1.66	2.17	120	75	3	1	5.78425	170	21.4533
487	S		61.1444	9.54141	0	0		0	0	0	0	0	0	638	40.5	41	74	1.99	2.24	145	80	6	2	5.5819	162	24.0055
495	S		21.2457	9.49213	0	0		0	0	0	0	0	0	1088	33.1	46	118	2.26	2.37	120	100	4	2	3.87478	168	25.8645
500	U		34.1081	9.45106	0	0		0	0	0	0	0	0	1705	32.3		72	2.19	1.56	140	90	4	1	2.72866	180	18.3642
507	S		36.2491	9.39904	0	0		0	0	0	0	0	0	981	23.4	35	84	1.99	1.83	155	105	4	2	3.95214	163	23.7118
510	S		58.7543	9.38535	0	0		0	0	0	0	0	0	885	38.8	38	66	1.84	2.47	170	100	4	1	5.07061	174	30.3871
520	S		63.1896	9.34976	0	0		0	0	0	0	0	0	573	38.1	32	64	0.95	2.69	150	90	2	2	6.26559	163	26.7229
526	S		49.5277	9.3306	0	0		0	1	0	0	0	0	750	16.9	36	83	1.96	1.71	165	70	4	1	6.60866	172	29.7458
536	S		60.7693	9.295	0	0		0	0	0	0	0	0	921	32	32	85	1.76	1.52	150	80	6	2	3.59058	163	20.3244
583	U		66.9459	8.85695	0	0		0	0	0	0	0	0	1473	37	38	78	1.27	2.28	140	70	5	2	1.94874	158	23.2335
589	U		77.0513	8.81314	0	0		0	1	1	0	1	0	580	28.6	42	103	2.28	1.91	180	100	2	1	7.43208	162	22.8624
600	S		52.3258	8.7447	0	0		0	0	0	0	0	0	1166	35.1	42	85	1.6	3.05	150	90	4	1	3.80091	170	23.8754
601	U		45.5743	8.68172	0	0		0	0	0	0	0	0	928	44.7	31	64	2.09	1.67	180	90	4	2	3.95864	160	21.875
435	S		34.9487	8.63792	0	0		0	0	0	0	0	0	1003	33.6	41	103	2.53	2.83	170	100	4	1	5.15189	160	25.3906
616	S		55.05	8.52841	0	0		0	0	0	0	0	0	1105	32	40	76	2.18	2.25	160	90	4	1	3.97915	166	23.9512
617	S		24.8734	8.52841	0	0		0	0	0	0	0	0	799	24.8	36	86	2.22	1.8	190	120	4	1	7.27943	172	20.2812
638	S		72.3751	8.33676	0	0		0	1	0	0	0	0	646	17.1	33	79	2.03	1.61	150	100	4	1	6.74201	172	25.3515
652	O		62.1465	8.25462	0	0		0	0	0	0	0	0	744	12.2	38	76	1.22	0.83	105	55	4	1	6.10708	165	16.5289
634	S		19.3046	8.41068	0	0		0	1	0	0	0	0	1952	55.1	36	72	1.4	2.79	160	110	4	1	2.57084	176	22.2753
670	S		53.5441	8.13689	0	0		0	0	0	0	0	0	1046	36.2	41	106	2.24	2.13	170	100	2	1	4.2973	170	26.9896
671	S		57.2375	8.13142	0	0		0	1	0	0	0	0	847	31.4	42	119	1.42	2.54	150	100	1	2	4.07304	162	29.7211
680	S		51.2033	7.99179	0	0		0	1	0	0	0	0	981	41.4	38	99	2.25	1.76	150	80	4	2	3.55804	160	23.0469
692	U		19.1595	7.83573	0	0		0	0	0	0	0	0	1151	45.6	36	76	0.93	2.72	140	100	4	1	4.87381	172	17.4081
697	O		30.7379	7.74538	0	0		0	0	0	0	0	0	1237	43.4	38	51	1.69	3.2	120	80	4	2	3.10383	168	25.8645
699	S		53.8973	7.7399	0	0		0	0	0	0	0	0	755	32.7	38	84	0.93	1.4	100	70	6	2	4.79161	160	31.25
701	S		50.9405	7.7399	0	0		0	0	0	0	0	0	858	41.7	45	77	2	2.46	140	90	4	2	4.19135	152	19.4771
726	O		54.8419	7.48802	0	0		0	0	0	0	0	0	873	28.9	29.1	96	1.9	2.58	170	100	4	1	5.29863	167	21.8724
730	U		53.5825	7.38946	0	0		0	1	0	0	0	0	741	23.7	34.6	90	2.1	1.6	180	90	1	1	6.51752	173
746	S		56.0493	7.20876	0	0		0	0	0	0	0	0	1596	39.7	37.9	117	1.89	3.42	190	110	4	1	2.53338	163	23.3355
748	S		60.1451	7.20055	0	0		0	0	0	0	0	0	1234	57.3	38.2	63	2.13	2.74	110	70	4	1	3.35947	163	22.2063
760	S		41.0185	7.08556	0	0		0	1	0	0	0	0	936	28	30.2	81	1.96	2.27	170	100	1	1	5.36722	170	22.4913
763	U		56.3587	7.0308	0	0		0	0	0	0	0	0	797	27.9	40	104	2.21	1.82	130	75	5	2	4.41111	163	23.3355
775	S		41.4894	6.95414	0	0		0	1	0	0	0	0	571	16.4	34.5	111	2.33	1.87	160	100	1	2	7.32824	156	32.0513
786	S		68.9227	6.78439	0	0		0	0	0	0	1	0	1044	54.6	30.8	72	1.75	2.17	146	94	5	1	3.8662	161	26.2336
794	S		69.013	6.72416	0	0		0	0	1	0	0	0	774	36	38.2	110	2.33	2.17	150	90	2	2	4.18136	156	32.0513
796	S		38.3107	6.71047	0	0		0	0	0	0	0	0	1246	58.3	42.7	58	1.46	3.06	110	75	3	1	3.8708	173	28.4005
811	O		63.5428	6.47228	0	0		0	0	0	0	0	0	680	31.8	46.4	138	2.18	2.73	130	90	2	2	5.08148	156	21.7784
819	S		30.2615	6.32444	0	0		0	0	1	0	0	0	570	17.6	25.9	88	2.24	1.49	170	100	1	1	10.5435	168	33.305
821	O		48.3285	6.3217	0	0		0	0	0	0	0	0	745	23.7	36.4	63	1.92	1.47	135	80	1	2	5.06374	164	26.0262
824	S		71.7892	6.28337	0	0		0	0	1	0	0	0	685	29.7	38.2	121	2.21	1.95	140	70	2	2	4.7532	150	32
823	U		76.2355	6.28063	0	0		0	0	0	0	0	0	817	28.5	29.6	58	1.8	2.65	170	90	4	1	4.93978	170	23.1834
830	S		25.2841	6.24778	0	0		0	0	0	0	0	0	1253	49.7	36.8	56	1.98	2.86	135	90	2	1	4.21309	169	21.0077
829	S		67.091	6.22313	0	0		0	0	0	0	0	0	715	35.6	40.4	108	2.23	2.27	160	90	4	2	4.66458	152	33.7604
835	S		71.6906	6.17112	0	0		0	1	0	0	0	0	628	30.1	33.1	77	1.85	1.95	145	90	1	2	5.28328	158	26.0375
836	S		82.6064	6.17112	0	0		0	0	0	0	0	0	994	32.7	40.8	99	1.11	2.75	150	90	5	1	3.72655	160	20.3125
837	S		30.1629	6.16564	0	0		0	0	0	0	0	0	773	29.2	37.7	77	2.04	2.5	150	100	4	1	7.30013	160	23.8281
832	S		33.7112	6.13552	0	0		0	1	0	0	0	0	770	32.3	37.9	60	1.63	2.29	150	80	1	2	5.39182	160	21.875
842	S		33.9329	6.05065	0	0		0	0	0	0	0	0	917	25.9	29.6	60	1.79	1.95	160	90	4	1	5.78274	180	24.0741
844	O		69.2293	6.03422	0	0		0	1	0	0	0	0	746	22	30.8	78	2.08	2.15	160	80	1	2	4.3652	150	25.7778
847	S		54.256	5.9822	0	0		0	0	0	0	0	0	459	10.4	41.1	74	1.87	2.65	130	80	4	1	11.5746	163	19.5717
856	S		64.3669	5.84805	0	0		0	0	0	0	0	0	853	31.2	44.1	101	2.03	2.04	165	70	6	2	3.84116	159	19.7777
860	S		53.5332	5.8371	0	0		0	0	0	0	0	0	1011	28.8	31.4	95	2.08	1.99	140	100	6	1	4.47815	170	25.9516
857	S		53.8891	5.8371	0	0		0	0	0	0	0	0	863	35	35.4	61	1.67	2	125	80	3	2	4.07669	164	28.257
871	U		80.23	5.78508	0	0		0	0	1	1	0	0	711	32.2		89	1.9	1.31	140	60	3	1	5.68181	159	26.1066
874	S		67.9754	5.6345	0	0		0	1	0	1	0	0	551	23	28.5	93	1.68	2	190	90	1	1	8.42812	175	23.6735
877	U		73.18	5.51403	0	0		0	1	0	0	0	0	557	30.8	39.7	108	2.44	1.99	130	80	1	2	6.04441	157	19.4734
890	S		39.1622	5.27584	0	0		0	0	0	0	0	0	763	27.3	44.2	107	1.39	1.92	160	80	4	1	6.96166	169	23.8087
897	S		62.5133	5.22656	0	0		0	0	1	0	0	0	386	16.9	38.4	115	2.62	1.56	152	83	6	2	10.1496	152	17.7458
911	S		76.5366	4.98289	0	0		0	0	1	0	0	0	972	35.9	40.9	101	1.73	1.63	116	68	2	2	3.01137	156	20.7512
921	S		61.4155	4.69268	0	0		0	0	0	0	1	0	512	17.2	38.8	92	2.08	1.71	163	72	5	2	7.26902	153	28.1943
923	S		78.2752	4.68994	0	0		0	0	0	0	0	0	450	23.9	40.3	71	1.56	1.58	146	80	5	2	7.5477	158	17.0245
922	S		55.7591	4.67077	0	0		0	0	0	0	0	0	1460	51.2	37.5	100	1.61	2.58	124	74	5	2	2.13077	156	24.6548
924	S		43.7673	4.63244	0	0		0	0	0	0	0	0	1228	34	26.4	78	1.76	2.26	157	110	4	2	2.85748	160	28.9062
926	S		73.2074	4.62149	0	0		0	1	1	0	1	0	459	21.9	45	105	2.33	1.61	155	78	5	1	10.1319	162	22.4813
927	S		54.7926	4.59959	0	0		0	0	0	0	0	0	572	26.5	43.8	128	2.2	1.72	170	116	4	2	6.66034	155	19.563
929	S		52.6899	4.59959	0	0		0	1	0	0	0	0	504	22.3	36.6	113	2.31	2.01	130	86	3	2	7.87706	165	23.5078
936	U		84.5941	4.46817	0	0		0	0	1	1	1	0	626	26.5	43.8	101	2.14	1.58	160	60	2	2	4.8441	150	24
942	S		43.2882	4.35318	0	0		0	1	0	0	0	0	1193	38	27.6	75	1.66	3.54	145	75	1	1	3.93948	173	27.7323
948	S		44.1478	4.29021	0	0		0	1	0	0	0	0	727	21.2	30.7	87	2		163	85	1	1	7.12656	176	30.9917
943	S		32.3614	4.27926	0	0		0	0	0	0	0	0	1131	30	39	71	1.39	2.47	125	85	4	2	3.41967	164	22.3081
952	S		50.6585	4.2601	0	0		0	1	0	0	0	0	1051	29	41.1	95	2.08	2.36	199	83	1	2	3.28612	158	27.6398
951	U		55.6742	4.19986	0	0		0	0	0	0	0	0	955	48.3	43.2	61	1.77	1.69	158	90	4	1	4.72593	160	22.6562
966	O		63.4251	3.96167	0	0		0	1	1	1	1	0	767	25.7	30.9	95	1.86	1.26	116	73	6	2	4.39678	164	25.2826
967	S		51.6222	3.85763	0	0		0	0	0	0	0	0	1029	34.1	39.9	76	1.98	1.69	176	113	4	1	4.44286	170	22.8374
977	S		60.9911	3.77276	0	0		0	1	1	0	1	0	502	16.5	33.3	85	2.03	1.29	140	80	1	1	9.90694	180	23.1481
975	S		71.2663	3.77002	0	0		0	1	1	0	0	1	653	28.1	41.1	91	2.16	1.7	130	80	5	1	6.70677	170	19.3772
972	S		49.6564	3.73717	0	0		0	0	0	0	0	0	636	29.5	36.4	132	2.27	1.74	151	98	4	2	6.07404	155	18.7305
980	S		62.5435	3.61944	0	0		0	1	0	0	0	0	520	24.1	45	71	2.21	1.78	159	67	1	1	9.39088	170	27.3356
985	S		50.0041	3.54825	0	0		0	1	0	0	0	0	665	28.1	37.5	95	1.77	1.72	170	90	4	1	7.61759	162	26.6728
986	S		66.3573	3.52909	0	0		0	0	1	0	0	0	857	27.7	43.5	67	2.61	2.23	124	81	5	2	3.76646	159	15.8222
989	S		67.2252	3.3347	0	0		0	0	0	0	0	0	798	39.5	41.8	109	2.38	2.51	144	74	4	1	5.4144	153	22.2137
993	S		50.371	3.32923	0	0		0	0	0	0	0	0	783	28.3	40.5	87	2.09	2.08	137	94	3	1	6.23637	185	24.8356
997	S		73.8234	3.22245	0	0		0	1	0	0	0	0	868	34.6	47.6	82	1.77	2.87	157	78	1	2	3.51933	158	18.8271
1002	S		51.4251	2.987	0	0		0	0	0	0	0	0	1112	42.8	44	94	2.38	1.93	120	80	4	1	4.05073	176	24.858
1003	S		49.7687	2.94867	0	0		0	0	0	0	0	0	757	32.4	44.6	77	2.04	1.99	120	80	4	2	4.91686	160	25.3906
1027	S		26.5517	2.94867	0	0		0	0	0	0	0	0	717	28.6	47.8	101	2.33	2.33	154	97	4	2	6.18047	146	20.6418
1005	S		70.5982	2.9295	0	0		0	0	0	0	0	0	752	23.6	40.4	92	1.94	1.7	154	85	4	1	5.68112	170	24.2215
1007	S		71.4114	2.85284	0	0		0	1	0	0	1	0	862	31.9	37.7	85	1.71	2.31	152	80	1	1	4.7893	166	24.677
1015	S		80.5202	2.705	0	0		0	0	0	0	0	0	1693	42.8	35.9	98	2.31	1.4	116	71	8	2	1.49711	156	22.1893
1017	S		39.6824	2.69952	0	0		0	0	0	0	0	0	984	27	34.6	81	1.79	1.64	130	70	4	1	5.09996	173	20.3816
1029	S		34.5407	2.64476	0	0		0	0	0	0	0	0	785	24.5	37	85	2.09	1.82	160	104	4	1	6.94843	178	18.937
1023	S		44.6461	2.5462	0	0		0	0	0	0	0	0	1125	44.6	44.2	111	2.4	1.92	131	89	4	2	3.15718	158	21.6311
1024	S		49.3087	2.51061	0	0		0	0	0	0	0	0	931	23.5	42.9	93	1.99	1.7	133	96	4	1	5.09648	181	19.5354
1026	S		57.4292	2.50787	0	0		0	0	0	0	0	0	1068	34.5	43.1	99	1.81	1.97	146	108	2	1	4.07769	173	26.3958
1031	S		45.6893	2.43669	0	0		0	1	1	0	0	0	1279	44.3	42	54	1.96	3.56	141	95	1	1	3.56095	175	23.5102
1030	S		62.0205	2.38741	0	0		0	0	0	0	0	0	1199	32.2	40.3	77	1.52	1.69	141	87	8	1	3.43287	170	21.7993
1032	S		73.1773	2.38193	0	0		0	0	0	0	0	0	794	37.7	42.4	85	1.88	2.73	138	86	4	1	5.22433	170	25.2595
1033	S		29.8179	2.27789	0	0		0	0	0	0	0	0	800	50.8	41.6	70	2.05	2.36	150	105	4	1	7.02031	175	18.6122
1034	S		61.9548	2.27789	0	0		0	1	0	0	0	0	524	11.6	35.5	75	2	1.64	182	93	1	1	9.34284	180	30.8642
1035	S		62.6667	2.27789	0	0		0	0	0	0	0	0	808	27.4	33.8	71	1.47	1.74	191	111	1	2	4.15055	155	25.3902
1038	S		32.3231	2.20123	0	0		0	1	0	0	0	0	518	6.5	36.5	77	2.09	1.36	143	89	1	2	8.7925	169	26.9598
1037	S		50.7734	2.18207	0	0		0	0	0	0	0	0	954	34.6	41.7	67	1.63	2.62	150	97	4	1	4.89765	172	22.6474
1054	S		61.2101	2.18207	0	0		0	0	0	0	0	0	554	18.9	41.6	108	2.11	1.28	173	91	2	1	8.78049	173	30.4053
1061	S		49.9849	2.14374	0	0		0	0	0	0	0	0	486	9.6	34.5	78	2.32	0.33	124	78	8	2	8.38903	158	24.0346
1043	S		40.9199	2.03149	0	0		0	0	0	0	0	0	917	44.2	43.4	65	2.17	1.96	153	78	4	2	4.1496	162	26.2917
1051	S		83.3155	1.97125	0	0		0	0	0	0	0	0	673	31.3	43.2	98	2.05	2.18	151	51	4	1	5.94174	174	26.4236
1047	O		44.9446	1.95209	0	0		0	0	0	0	0	0	657	27.8	47.5	92	2.12	1.27	144	93	4	1	8.00955	175	20.898
1049	S		54.1958	1.95209	0	0		0	0	0	0	0	0	980	33.3	40.9	107	2.06	2.3	153	93	4	1	4.62838	180	25.9259
1052	S		55.6003	1.91376	0	0		0	0	0	0	0	0	489	30.4	35.6	72	1.95	1.39	161	85	8	1	10.6209	160	21.4844
1057	S		55.8467	1.859	0	0		0	0	0	0	1	0	1493	35.6	37.8	77	2.08	2.05	150	90	4	1	2.75009	176	20.984
1056	S		37.5168	1.85626	0	0		0	1	0	0	0	0	669	27.5	39.5	153	2.67	2.44	141	97	1	2	6.22232	143	17.1158
1060	S		46.9377	1.7796	0	0		0	1	0	0	0	0	721	24.2	35.6	83	1.95	1.54	192	96	1	1	7.05862	180	29.321
1062	S		76.6023	1.74127	0	0		0	0	0	0	0	0	506	28.8	32.8	75	2.09	2.02	129	67	5	2	6.62726	146	15.4813
1063	S		64.1725	1.70842	0	0		0	1	0	0	0	0	760	34.4	40.7	68	1.94	1.56	169	69	1	1	5.86788	170	20.7612
1066	S		26.7871	1.53046	0	0		0	0	0	0	0	0	1049	38.1	38	66	2.19	2.38	124	91	4	1	5.16798	168	20.9042
1067	S		69.8919	1.42094	0	0		0	1	0	0	0	0	648	22.5	38	76	2.19	1.55	99	58	1	1	6.83506	172	34.8161
1072	S		60.9199	1.24298	0	0		0	1	0	0	0	0	702	30.6	45.3	94	1.6	2.49	175	88	1	2	4.98051	150	20.4444
1071	S		30.2752	1.21013	0	0		0	1	0	0	0	0	529	21.3	27.1	87	2.07	1.31	135	99	1	2	8.69615	161	25.8478
148	S		60.3723	11.8111	0	0		1	0	0	0	0	0	1097	44.5	33	83	1.08	2.18	120	70	4	2	2.91445	157	21.5019
193	O		32.5859	6.7269	0	0		1	0	0	0	0	0	1169	35.4	37	57	1.63	2.76	150	110	4	2	3.28056	150	28.6667
201	S		63.8823	11.4223	0	0		1	0	0	0	0	0	573	20.7	37	88	1.93	1.87	140	80	4	2	6.23518	153	18.369
231	S		48.4545	11.1732	0	0		1	0	0	0	0	0	1052	36.9	34	74	1.56	2.31	130	80	4	1	4.42303	160	29.2969
244	S		39.614	11.0582	0	0		1	0	0	0	0	0	1129	30.4	29	33	1.51	1.3	155	110	4	2	3.25677	158	19.6283
253	S		50.2888	11.0171	0	0		1	1	0	0	0	0	825	25.1	35	62	2.02	1.72	145	85	1	1	5.85797	165	29.2011
286	S		20.2765	10.768	0	0		1	0	0	0	0	0	980	38.79	35	49	2.15	2.41	160	80	4	2	4.42686	160	21.4844
345	S		37.0924	10.4394	0	0		1	0	0	0	0	0	2195	40.5	42	108	2.07	2.72	200	140	4	1	1.96882	171	23.426
383	U		50.8227	10.2478	0	0		1	0	0	0	0	0	1249	30.3	28	68	1.89	1.88	150	90	5	1	3.53482	175
417	S		50.0643	10.0698	0	0		1	0	0	0	0	0	1228	40.3	41	47	1.43	2.4	150	90	4	2	2.73383	162	22.8624
484	S		54.7817	9.56331	0	0		1	0	0	0	0	0	974	33.7	39	65	1.21	2.31	140	85	4	2	3.49989	158	26.0375
517	U		56.3943	9.36893	0	0		1	0	0	0	0	0	1198	48.9	35	54	0.96	2.42	140	70	4	2	2.69431	155	27.6795
524	S		48.4682	9.33333	0	0		1	0	0	0	1	0	1018	40.5	34	53	2.05	1.78	185	95	4	1	4.6018	176	22.2753
542	U		36.8049	9.2512	0	0		1	1	0	0	1	0	561	16.2	27	65	2.02	1.78	170	100	1	1	10.2655	170	27.6817
552	S		62.8528	9.11704	0	0		1	0	0	0	0	0	1010	35.3	35	81	1.02	2.3	180	100	4	1	4.19939	166	24.677
557	S		68.1615	9.04038	0	0		1	0	0	0	0	0	703	15.5	35	85	1.58	1.39	140	95	5	2	4.72535	156	17.6693
643	S		64.0301	8.30116	0	0		1	1	0	0	0	0	530	29.6	31	77	1.94	1.7	210	110	1	2	6.84475	163	27.0993
641	U		38.9624	8.27379	0	0		1	0	0	0	0	0	973	45.5	27	76	1.42	1.99	140	80	4	2	3.9161	168	17.7154
691	S		24.9911	7.8412	0	0		1	1	0	0	0	0	450	25.5	31	81	2.14	2.34	130	80	1	2	10.9742	150	24.8889
718	S		58.4394	7.54552	0	0		1	0	0	0	0	0	889	22	28.7	78	1.56	2.06	130	75	5	2	3.80926	156	22.6003
749	S		57.4237	7.16222	0	0		1	1	1	0	0	0	1007	38.8	31.7	104	2.01	2.32	155	80	1	1	4.37836	164	25.2826
754	S		65.076	7.11294	0	0		1	0	0	0	0	0	1039	46.5	36	41	2.1	1.6	130	80	2	1	3.99522	168	21.6128
756	S		49.7933	7.10472	0	0		1	1	0	0	0	0	644	29.8	34	109	1.51	1.95	160	90	1	1	7.93066	163	24.841
768	S		58.7242	6.97878	0	0		1	0	0	0	0	0	519	10.4	37.3	70	2.03	1.14	135	100	4	2	7.28713	164	19.7055
787	U		69.755	6.78166	0	0		1	1	0	0	0	0	486	18.8	33.8	69	1.63	1.6	144	71	1	2	7.30127	165	23.3242
788	S		30.2998	6.76523	0	0		1	0	0	0	0	0	685	36.6	35.9	63	2.27	1.66	170	100	4	2	6.3615	150	19.1111
799	S		77.6728	6.65298	0	0		1	0	0	0	0	0	482	19.1	32.1	86	0.86	2.53	125	85	1	2	6.97561	158	22.7928
802	U		73.7385	6.62286	0	0		1	1	1	1	0	0	468	37.5	37.2	90	2.39	1.36	140	80	1	2	7.43125	163	25.5937
814	S		53.1499	6.38741	0	0		1	1	0	0	1	0	718	19.3	32.4	84	2.59	1.33	150	70	1	2	5.11853	158	21.4309
818	S		62.6776	6.38741	0	0		1	1	0	0	0	0	800	20.7	30.7	71	1.94	1.56	160	90	1	1	5.57326	174	22.1297
828	S		60.6461	6.2423	0	0		1	0	0	0	0	0	956	36.6	30.1	92	2.13	2.28	180	100	4	1	4.55795	170	24.2215
827	S		46.7159	6.22587	0	0		1	0	0	0	0	0	1422	47.6	41.4	69	1.9	3.03	130	85	4	2	2.34408	160	23.8281
840	U		55.1786	6.10267	0	0		1	1	1	0	1	0	581	19.2	44.1	96	1.82	1.16	160	90	1	1	8.64836	165	31.9559
854	S		64.7748	5.8809	0	0		1	0	0	0	0	0	704	40.7	31.4	72	1.86	1.87	130	90	4	1	6.40961	168	23.3844
873	S		57.7303	5.60986	0	0		1	0	1	0	0	0	1045	35.3	29.9	85	1.72	1.88	90	60	2	1	4.1776	165	24.7934
889	S		81.0376	5.34976	0	0		1	0	0	0	0	0	572	33.8	28.3	61	1.42	1.82	162	66	6	2	5.53897	156	20.5457
894	S		61.3169	5.23751	0	0		1	0	0	0	0	0	506	19.9	34.9	74	1.91	1.91	132	70	2	2	7.37847	160	17.5781
909	S		58.1875	4.96372	0	0		1	1	0	0	0	0	628	41.7	31	69	1.77	3.17	166	89	1	1	7.70744	166	24.4956
910	O		46.8063	4.89254	0	0		1	0	0	0	0	0	751	48.7	40.4	48	1.51	2.57	170	120	2	1	6.72537	163	30.1103
914	S		44.3504	4.82409	0	0		1	1	0	0	1	0	549	20.6	31.4	92	2.08	1.88	167	93	1	2	7.53185	158	23.8343
917	S		60.909	4.73374	0	0		1	1	1	1	1	0	620	34.5	35	103	2.07	1.67	184	100	1	1	7.67961	170	23.5294
934	S		77.0404	4.59959	0	0		1	1	1	0	0	0	396	23.5	33.4	120	1.94	1.26	120	80	2	2	8.88592	155	31.6337
939	U		16.7858	4.42437	0	0		1	0	0	0	0	0	1005	59.8	31.9	72	1.37	2.88	139	109	6	2	4.40067	155	16.6493
944	S		50.13	4.27105	0	0		1	0	0	0	1	0	1000	35.1	42.4	91	2.24	2.62	184	116	4	2	3.50278	163	19.9481
956	S		43.8877	4.09582	0	0		1	0	0	0	0	0	874	21.9	41.9	67	1.74	3.17	128	80	1	2	4.30694	155	33.7149
959	S		36.4107	4.04928	0	0		1	1	0	0	0	0	436	13.2	28.3	87	1.85	1.65	139	83	1	1	13.9618	165	25.7117
974	S		44.4216	3.77002	0	0		1	0	0	0	0	0	813	32	32.9	78	1.78	1.98	180	110	6	1	6.21356	175	21.2245
990	S		54.7187	3.32923	0	0		1	0	0	0	0	0	1161	42.8	35.2	65	1.96	2.56	164	100	3	2	2.8316	155	17.4818
996	S		57.2047	3.24162	0	0		1	0	1	1	0	0	660	30.3	34.4	105	2.2	1.67	140	89	2	1	7.30825	178	23.6713
1001	S		54.5517	3.04175	0	0		1	1	1	1	1	0	1668	55.4	37.9	91	1.91	3.22	147	87	1	1	2.42717	168	29.0533
1009	S		44.3723	2.79808	0	0		1	0	0	0	0	0	965	35.3	35.7	82	1.12	2.48	140	100	4	2	3.80789	160	25.3906
1016	S		63.2799	2.74333	0	0		1	0	0	0	0	0	546	19.8	27.6	75	1.41	1.93	130	80	2	2	6.63788	145	18.5493
1021	S		67.0719	2.66119	0	0		1	1	0	0	0	0	657	22	22.4	82	2.09	1.6	200	100	1	2	5.16762	161	25.0762
1019	S		51.8686	2.56537	0	0		1	1	0	0	0	0	565	19.3	36	80	1.94	1.88	122	67	1	1	9.15576	162	25.5296
1039	S		43.885	2.17112	0	0		1	0	0	0	0	0	1331	43	36.9	99	1.23	3.16	206	130	4	1	3.43673	178	31.5617
1041	S		46.6256	2.14374	0	0		1	0	0	0	0	0	701	26.5	31.3	80	1.64	0.57	138	92	5	2	5.51608	158	18.026
1045	S		69.5688	2.08624	0	0		1	1	1	1	1	0	508	16	34.7	99	2.09	2.06	122	65	1	2	6.9298	160	21.4844
1046	S		58.078	2.02601	0	0		1	1	0	0	0	0	1168	38.5	33.9	95	1.46	2.44	190	120	1	1	3.64283	175	25.4694
1044	S		75.258	2.0178	0	0		1	1	0	0	0	0	572	26.3	34.7	104	2.03	1.93	144	76	5	2	5.76848	168	24.093
1048	S		45.2676	2.0178	0	0		1	1	0	0	1	0	744	27.9	31.6	82	2.04	1.56	126	77	1	1	6.87586	170	20.0692
1055	S		68.8077	1.91376	0	0		1	1	0	0	1	0	497	19.1	30.2	76	1.93	1.2	149	69	1	1	9.49181	172	23.9995
1059	S		65.9603	1.87543	0	0		1	0	0	0	0	0	853	35.3	28.2	62	1.8	2.29	118	80	3	2	3.7984	160	33.2031
1065	S		44.6188	1.52772	0	0		1	1	0	0	0	0	951	33.8	29.4	78	1.97	1.76	143	83	1	1	5.13355	178	32.5085
268	S		57.0486	10.9295	0	0		2	0	0	0	0	0	546	28.4	41	72	1.37	1.83	150	80	5	2	6.93489	150	28.8889
626	S		59.2991	8.44627	0	0		2	1	0	0	0	0	624	20.9	27	150	1.96	1.27	180	90	1	1	7.7068	168	23.7387
868	S		55.8741	5.73306	0	0		2	1	0	0	0	0	442	23.4	27.6	80	2.01	1.72	160	70	1	1	11.978	170	27.5087
947	S		62.9788	4.27105	0	0		2	1	0	0	1	0	736	20.3	33.1	72	1.9	2.27	189	79	1	2	4.63617	160	27.7344
984	S		60.8433	3.52361	0	0		2	0	0	0	1	0	559	26.2	37.4	71	2.03	1.88	191	106	1	2	6.56309	165	38.5675
1068	S		72.6324	1.43463	0	0		2	1	0	0	0	0	199	8.5	36	80	2.16	0.89	119	59	1	2	21.0596	155	27.0552
790	S		65.6701	6.76523	0	0		4	0	0	1	0	1	505	35	37.8	83	2.47		129	80	1	1	9.5178	176	22.1139
872	U		62.9377	5.65092	0	0		4	0	1	0	0	0	565	36.2	38.5	94	1.32	2.24	140	90	3	1	8.47081	164	22.3081
876	U		78.4504	5.54141	0	0		4	0	1	0	1	0	437	25.7	35.6	95	2.14	1.32	140	80	4	2	7.81038	158	24.0346
938	S		67.436	4.36961	0	0		4	1	0	0	0	0	701	37	38.8	92	1.79	2.41	160	100	1	1	6.32347	167	23.6652
1014	S		52.7611	3.04175	0	0		4	1	1	1	1	0	1500	54.9	37.2	73	1.77	3.1	131	80	4	1	2.7945	173	25.0593
1025	S		73.7002	2.5681	0	0		4	1	1	0	0	0	843	30.8	36.4	68	1.47	2.65	147	65	1	1	4.84164	170	30.7958
694	S		41.7084	7.76181	0	0		4	1	0	0	0	0	782	26.3	39	85	2.05	1.94	200	120	1	1	6.63789	165	23.8751
757	S		69.5496	7.09103	0	0		4	0	0	0	0	0	1163	35.2	35.7	83	1.46	2.41	150	95	5	1	3.37827	172	19.2672
852	S		50.6174	5.9165	0	0		4	1	0	0	0	0	761	29.2	24.4	105	1.84	1.94	180	120	1	1	6.44383	170	25.9516
906	S		73.7084	4.9692	0	0		4	0	0	0	0	0	299	12.7	19.5	65	1.77	0.99	130	80	6	2	12.776	154	29.0943
1004	S		76.0794	2.91034	0	0		4	0	0	0	0	0	699	31.3	41.3	101	1.84	1.54	176	68	8	2	4.50064	150	18.8889
1069	S		71.0856	1.30595	0	0		4	1	6	0	0	0	547	23.9	39.9	84	2.02	1.35	162	88	1	2	6.26983	160	26.5625
